# Supplementary material for: The bat–bird–bug battle: daily flight activity of insects and their predators over a rice field revealed by high-resolution Scheimpflug Lidar
Source: R Soc Open Sci. 2018 Apr 4;5(4):172303. doi: 10.1098/rsos.172303 (PMC5936944; doi:10.1098/rsos.172303)
Supplement: Malmqvist_ObservationData_ESM [file rsos172303supp5.xlsx]

## Sheet: Malmqvist_ObservationsData_ESM
Date and Time	Max OCS copolarized (mm^2)			Date and Time	Max OCS copolarized (mm^2)			Date and Time	Max OCS copolarized (mm^2)
2016-07-08 19:41:58	34.8886779099137			2016-07-11 03:30:14	23.8014763292933			2016-07-11 17:30:06	7.11154562513721
2016-07-08 19:41:58	15.087722414468			2016-07-11 03:31:08	1.87334656566983			2016-07-11 17:30:06	18.9519766065573
2016-07-08 19:41:58	10.0251753495957			2016-07-11 03:31:08	5.56809025941897			2016-07-11 17:30:19	1.41360653727855
2016-07-08 19:41:58	18.9891834592716			2016-07-11 03:31:08	38.4144285227263			2016-07-11 17:30:19	5.07777344540475
2016-07-08 19:41:58	15.5013292270885			2016-07-11 03:31:35	531.310361604479			2016-07-11 17:30:33	1.70806328343209
2016-07-08 19:41:58	16.3970986800882			2016-07-11 03:31:35	26.2198150757434			2016-07-11 17:30:46	4.94810447405205
2016-07-08 19:42:00	2.47455249018709			2016-07-11 03:31:48	16.4988872148161			2016-07-11 17:30:59	1.84122036322061
2016-07-08 19:42:00	3.98895513861191			2016-07-11 03:32:02	9.38507721832773			2016-07-11 17:31:13	1.99029155302903
2016-07-08 19:42:00	26.2446869466958			2016-07-11 03:32:02	491.940473342641			2016-07-11 17:31:13	1.80325117029129
2016-07-08 19:42:00	6.51332133821693			2016-07-11 03:32:29	0.928936803170472			2016-07-11 17:31:26	0.405372815036644
2016-07-08 19:42:00	3.64124988188196			2016-07-11 03:32:42	2.2767528236972			2016-07-11 17:31:40	23.8407801838868
2016-07-08 19:42:00	29.4323964795124			2016-07-11 03:32:42	298.062328948078			2016-07-11 17:32:07	1.76270254297266
2016-07-08 19:42:01	5.6780212673012			2016-07-11 03:32:42	7.08534966339472			2016-07-11 17:32:07	0.528696063242107
2016-07-08 19:42:01	1.74219911224679			2016-07-11 03:32:42	2.23696372940047			2016-07-11 17:32:07	2.7399807479679
2016-07-08 19:42:01	19.9874888796059			2016-07-11 03:32:42	0.94320278332101			2016-07-11 17:32:07	4.29361574924994
2016-07-08 19:42:01	37.12936565718			2016-07-11 03:32:42	2.93493536930878			2016-07-11 17:32:07	1.04238159021074
2016-07-08 19:42:01	3.19463438720475			2016-07-11 03:32:56	7.87826764712545			2016-07-11 17:32:21	1.90430217930056
2016-07-08 19:42:01	30.3486964143173			2016-07-11 03:33:09	2.75735614576485			2016-07-11 17:32:21	2.53192747397502
2016-07-08 19:42:03	10.3396872514102			2016-07-11 03:33:09	0.342495251096361			2016-07-11 17:32:34	1.27320343742451
2016-07-08 19:42:03	12.254366942659			2016-07-11 03:33:36	11665.2506131956			2016-07-11 17:32:34	3.34870674749412
2016-07-08 19:42:04	7.3211620195643			2016-07-11 03:33:49	656.512936968229			2016-07-11 17:32:47	1.04444020858176
2016-07-08 19:42:04	7.47416917515865			2016-07-11 03:33:49	1.63387509049994			2016-07-11 17:32:47	3.37831517184919
2016-07-08 19:42:04	5.07074457284841			2016-07-11 03:34:03	145.745816320769			2016-07-11 17:32:47	6.10039415887447
2016-07-08 19:42:04	3.06412892546765			2016-07-11 03:34:03	16.2347338689591			2016-07-11 17:32:47	367.192623947988
2016-07-08 19:42:04	8.72619468494101			2016-07-11 03:34:16	0.299261476164466			2016-07-11 17:32:47	54.1998287654271
2016-07-08 19:42:04	1.60706077918129			2016-07-11 03:34:16	0.212341221559291			2016-07-11 17:32:47	6.76762842138405
2016-07-08 19:42:04	4.02129366449355			2016-07-11 03:34:16	16.6594947476074			2016-07-11 17:32:47	0.772766089232018
2016-07-08 19:42:06	2.13572988207304			2016-07-11 03:34:30	14.7899490129332			2016-07-11 17:33:01	19.5325238679238
2016-07-08 19:42:06	8.26342089122296			2016-07-11 03:34:30	984.391931304656			2016-07-11 17:33:01	7.69227021757451
2016-07-08 19:42:06	16.1055326966497			2016-07-11 03:34:30	20.9820549621518			2016-07-11 17:33:15	2.98476141356171
2016-07-08 19:42:06	22.0647403767645			2016-07-11 03:34:30	0.977635661826309			2016-07-11 17:33:15	1.76141249402109
2016-07-08 19:42:06	2.08693776599377			2016-07-11 03:34:30	2.99510766526369			2016-07-11 17:33:15	1.40926880703895
2016-07-08 19:42:06	14.4323351094306			2016-07-11 03:34:43	933.552869692975			2016-07-11 17:33:15	2.46455978509066
2016-07-08 19:42:06	11.7701810681939			2016-07-11 03:34:43	49.7419924157274			2016-07-11 17:33:15	1.05330928140051
2016-07-08 19:42:08	0.682198094516228			2016-07-11 03:34:43	12.7585654675703			2016-07-11 17:33:28	3.93128018420726
2016-07-08 19:42:08	6.34273660338632			2016-07-11 03:34:57	35.3909837984416			2016-07-11 17:33:28	1.39722759542439
2016-07-08 19:42:08	2.22190879544318			2016-07-11 03:34:57	6.36105343735882			2016-07-11 17:33:42	1.96850602950655
2016-07-08 19:42:08	8.83715442233731			2016-07-11 03:34:57	9.259661455601			2016-07-11 17:33:42	3.21267144175978
2016-07-08 19:42:08	26.3373097017911			2016-07-11 03:35:24	39.0331972466915			2016-07-11 17:33:42	0.856212478985659
2016-07-08 19:42:08	3.64375585488234			2016-07-11 03:35:24	117.924297401274			2016-07-11 17:33:55	1.78983133202
2016-07-08 19:42:09	1.15350267954984			2016-07-11 03:35:37	2.08279543157821			2016-07-11 17:33:55	2.84440225270456
2016-07-08 19:42:09	12.4158510835744			2016-07-11 03:35:37	8.31520995059477			2016-07-11 17:33:55	1.19183755265792
2016-07-08 19:42:09	16.6324347718223			2016-07-11 03:36:17	3.14791276927648			2016-07-11 17:33:55	1.52802440511876
2016-07-08 19:42:09	3.04518513860181			2016-07-11 03:36:17	1.82456982861066			2016-07-11 17:33:55	1.1491515289692
2016-07-08 19:42:09	33.8774455255857			2016-07-11 03:36:17	1.1689225545084			2016-07-11 17:33:55	3.34080585336172
2016-07-08 19:42:09	16.8859215037941			2016-07-11 03:36:44	52.7454344584392			2016-07-11 17:34:08	3.19493753964248
2016-07-08 19:42:09	44.1938748201456			2016-07-11 03:36:44	19.6863803910091			2016-07-11 17:34:08	3.65984613925919
2016-07-08 19:42:09	16.5588980344613			2016-07-11 03:36:58	567.213263265427			2016-07-11 17:34:22	3.40732491843409
2016-07-08 19:42:11	8.76473348098641			2016-07-11 03:36:58	0.837330439284139			2016-07-11 17:34:22	1.54864339220739
2016-07-08 19:42:11	37.2950687775656			2016-07-11 03:36:58	0.599649265955116			2016-07-11 17:34:22	1.06454905139717
2016-07-08 19:42:11	11.4287803524744			2016-07-11 03:36:58	0.899283374064836			2016-07-11 17:34:22	0.790261622860817
2016-07-08 19:44:22	4.80796871844995			2016-07-11 03:36:58	0.576527896727231			2016-07-11 17:34:22	3.01114421689228
2016-07-08 19:44:22	17.694705241566			2016-07-11 03:36:58	5.49655585599606			2016-07-11 17:34:35	1.4994457039778
2016-07-08 19:44:22	2.29538092239407			2016-07-11 03:36:58	2.67175824555395			2016-07-11 17:34:49	5.81292269644719
2016-07-08 19:44:22	2.00619822399504			2016-07-11 03:37:12	2.85981223923092			2016-07-11 17:34:49	8.5462948743939
2016-07-08 19:44:22	7.58892416668907			2016-07-11 03:37:25	398.027877867648			2016-07-11 17:37:17	4.96722109990134
2016-07-08 19:44:22	1.36281322003142			2016-07-11 03:37:25	4.79003631626603			2016-07-11 17:37:31	6.97572920071433
2016-07-08 19:44:22	7.73221326227304			2016-07-11 03:37:39	2789.36216614399			2016-07-11 17:37:31	4.45672289175661
2016-07-08 19:44:22	2.13631926340646			2016-07-11 03:37:52	9.22653086492095			2016-07-11 17:37:31	0.388064542545057
2016-07-08 19:44:22	11.8990505292851			2016-07-11 03:37:52	0.318646449410669			2016-07-11 17:37:31	1.29082214229251
2016-07-08 19:44:22	1.56266490984919			2016-07-11 03:37:52	12.1031082648175			2016-07-11 17:37:31	1.73871756268847
2016-07-08 19:44:22	12.5861345930619			2016-07-11 03:37:52	3.74350209654304			2016-07-11 17:37:44	4.54830481525408
2016-07-08 19:44:22	14.1978505230406			2016-07-11 03:37:52	3.26307741463128			2016-07-11 17:37:44	1.04484894745412
2016-07-08 19:44:22	12.4020401096883			2016-07-11 03:37:52	3.57141722627628			2016-07-11 17:37:58	3.74780081521933
2016-07-08 19:44:22	11.689298804754			2016-07-11 03:37:52	4.49526171386285			2016-07-11 17:37:58	3.88569962498252
2016-07-08 19:44:22	4.81832992037941			2016-07-11 03:37:52	3.81504270985645			2016-07-11 17:38:11	2.91933338010935
2016-07-08 19:44:22	7.12142892187594			2016-07-11 03:38:33	102.551243488369			2016-07-11 17:38:38	2.37131860510453
2016-07-08 19:44:22	6.85977893146579			2016-07-11 03:38:33	1.28072479197514			2016-07-11 17:39:05	3.40331047181943
2016-07-08 19:44:22	4.73597601397115			2016-07-11 03:38:33	0.697117220575863			2016-07-11 17:39:05	4.79698360691479
2016-07-08 19:44:22	5.24885258483732			2016-07-11 03:38:33	238.633412808747			2016-07-11 17:39:05	5.8490502753069
2016-07-08 19:44:22	14.298347704833			2016-07-11 03:38:33	2.05216001225998			2016-07-11 17:39:05	1.31086115085997
2016-07-08 19:44:22	2.63229360653484			2016-07-11 03:38:33	4106.48795886983			2016-07-11 17:39:18	0.888974410281687
2016-07-08 19:44:22	35.821446502462			2016-07-11 03:38:33	1150.27662261131			2016-07-11 17:39:18	3.82716450516103
2016-07-08 19:44:22	14.0801240624781			2016-07-11 03:38:33	346.417533278718			2016-07-11 17:39:18	3.50863072164005
2016-07-08 19:44:22	4.39990647060167			2016-07-11 03:38:33	3.71724784163095			2016-07-11 17:39:18	3.00075182122713
2016-07-08 19:44:22	5.29983120553404			2016-07-11 03:38:46	55.272103666456			2016-07-11 17:39:18	2.253570653183
2016-07-08 19:44:22	1.74149565481143			2016-07-11 03:38:46	2.81878183456017			2016-07-11 17:39:18	3.45621773367933
2016-07-08 19:44:22	1.63256433585089			2016-07-11 03:38:46	11.1075534792919			2016-07-11 17:39:18	0.998480500745299
2016-07-08 19:44:22	8.5017486595904			2016-07-11 03:38:46	2.66456353686021			2016-07-11 17:39:18	1.00160415825738
2016-07-08 19:44:22	21.298333256495			2016-07-11 03:39:00	398.445616225373			2016-07-11 17:39:46	3.16901241615796
2016-07-08 19:44:22	11.0471802336293			2016-07-11 03:39:27	5.99810439526424			2016-07-11 17:39:46	2.43199786273363
2016-07-08 19:44:22	11.3969485273921			2016-07-11 03:39:27	4.56880734409818			2016-07-11 17:39:46	12.2887951721196
2016-07-08 19:44:22	0.672425041503192			2016-07-11 03:39:27	0.559380091685343			2016-07-11 17:39:46	3.47146414959648
2016-07-08 19:44:22	10.6039008132085			2016-07-11 03:39:27	416.498473519048			2016-07-11 17:39:59	0.70241614188914
2016-07-08 19:44:22	7.08586112783346			2016-07-11 03:39:27	780.513569646694			2016-07-11 17:39:59	1.22238720035339
2016-07-08 19:44:22	0.856213456211294			2016-07-11 03:39:54	7.33696291790952			2016-07-11 17:39:59	4.6895027270692
2016-07-08 19:44:36	3.06233815743091			2016-07-11 03:40:08	8.73687125533223			2016-07-11 17:39:59	2.45700424008114
2016-07-08 19:44:36	0.914008473739502			2016-07-11 03:40:08	3.35633171556308			2016-07-11 17:40:13	4.27717452404844
2016-07-08 19:44:36	2.02405592436988			2016-07-11 03:40:08	3.78602933738513			2016-07-11 17:40:26	3.0440477640099
2016-07-08 19:44:36	7.35052133359072			2016-07-11 03:41:01	3.13954832041763			2016-07-11 17:40:26	6.13664101095813
2016-07-08 19:44:36	9.3329937373849			2016-07-11 03:41:01	0.391737516431212			2016-07-11 17:40:26	2.63360237753406
2016-07-08 19:44:36	1.27619571333421			2016-07-11 03:41:01	0.698988560231559			2016-07-11 17:40:26	5.73563068057893
2016-07-08 19:44:36	4.36994290467732			2016-07-11 03:41:15	2.97065100383334			2016-07-11 17:40:53	26.1517920761392
2016-07-08 19:44:36	10.9021488953351			2016-07-11 03:41:28	19.8635016074632			2016-07-11 17:41:06	6.1429883410498
2016-07-08 19:44:36	8.84538946745043			2016-07-11 03:41:55	1.53359121511685			2016-07-11 17:41:06	6.92783140546317
2016-07-08 19:44:36	7.13139692058942			2016-07-11 03:42:22	2.04267488670294			2016-07-11 17:41:20	2.35515957868327
2016-07-08 19:44:36	2.07737327312338			2016-07-11 03:42:22	2.14391686367518			2016-07-11 17:41:20	1.38101427263663
2016-07-08 19:44:36	5.80044742342403			2016-07-11 03:42:35	2.28797489464465			2016-07-11 17:41:20	377.00899654459
2016-07-08 19:44:36	5.9146718764837			2016-07-11 03:43:02	156.273202637008			2016-07-11 17:41:20	4.4600446380595
2016-07-08 19:44:36	4.41351781904459			2016-07-11 03:43:16	9.9119791618297			2016-07-11 17:41:33	7.08779758065324
2016-07-08 19:44:36	1.00237451955155			2016-07-11 03:43:16	1009.17274900089			2016-07-11 17:41:33	1.31328723411217
2016-07-08 19:44:36	9.46240596542558			2016-07-11 03:43:16	8.05672533662232			2016-07-11 17:41:47	2.30901769314882
2016-07-08 19:44:36	1.15832160255365			2016-07-11 03:43:16	3.20143511444162			2016-07-11 17:41:47	0.970075654584893
2016-07-08 19:44:36	2.94585037807935			2016-07-11 03:43:16	0.932441110602318			2016-07-11 17:42:00	1.68327469906108
2016-07-08 19:44:36	6.48055527299017			2016-07-11 03:43:16	9.67599641728688			2016-07-11 17:42:14	4.30271565849341
2016-07-08 19:44:36	8.63276544893584			2016-07-11 03:43:30	3.01059468242184			2016-07-11 17:42:14	1.70922827185561
2016-07-08 19:44:36	8.64737244725289			2016-07-11 03:43:30	3.10518859551558			2016-07-11 17:42:14	3.6722656069591
2016-07-08 19:44:36	1.40964716914156			2016-07-11 03:43:43	392.427708433554			2016-07-11 17:42:14	4.8832491182413
2016-07-08 19:44:36	12.2441837467907			2016-07-11 03:43:43	28.2097099606587			2016-07-11 17:42:27	6.75663920274525
2016-07-08 19:44:36	13.5709448611434			2016-07-11 03:43:43	0.492255361826041			2016-07-11 17:42:27	4.65482493217485
2016-07-08 19:44:36	6.84725776886346			2016-07-11 03:44:10	4.8606303699378			2016-07-11 17:42:41	20.8706129694828
2016-07-08 19:44:36	0.575410056403932			2016-07-11 03:44:23	3759.17207388236			2016-07-11 17:42:41	1.38818526715927
2016-07-08 19:44:36	12.89764867044			2016-07-11 03:44:50	2.26151309001647			2016-07-11 17:42:54	2.8345306210879
2016-07-08 19:44:36	1.08146957618246			2016-07-11 03:44:50	0.519642416936552			2016-07-11 17:43:07	4.01589392500234
2016-07-08 19:44:36	0.630390732246746			2016-07-11 03:44:50	0.456751747256251			2016-07-11 17:43:21	18.180052635576
2016-07-08 19:44:36	7.861516639958			2016-07-11 03:45:18	385.370563715798			2016-07-11 17:43:21	5.12390472784924
2016-07-08 19:44:36	2.91489973628647			2016-07-11 03:45:45	8.4626889480936			2016-07-11 17:43:48	20.2469630110252
2016-07-08 19:44:36	5.4463601347745			2016-07-11 03:46:25	21.9167463968238			2016-07-11 17:43:48	908.592610300061
2016-07-08 19:44:36	14.8219996289743			2016-07-11 03:46:38	7.25035859191953			2016-07-11 17:43:48	3.94106793927515
2016-07-08 19:44:36	17.6273795271316			2016-07-11 03:46:38	2.75810833786628			2016-07-11 17:43:48	4.0119527195489
2016-07-08 19:44:36	5.35665210278651			2016-07-11 03:46:38	341.423469120316			2016-07-11 17:43:48	4.61828227249625
2016-07-08 19:44:36	6.67450690559773			2016-07-11 03:46:52	1189.10784544525			2016-07-11 17:43:48	4.07441802951741
2016-07-08 19:44:49	1.12049952298019			2016-07-11 03:46:52	94.0729868372384			2016-07-11 17:43:48	1.92692481884371
2016-07-08 19:44:49	1.25798565889071			2016-07-11 03:47:18	412.559847901387			2016-07-11 17:43:48	0.911495262122308
2016-07-08 19:44:49	4.74306287476876			2016-07-11 03:47:32	8.07082527582384			2016-07-11 17:44:02	4.5648194516084
2016-07-08 19:44:49	13.1964295303832			2016-07-11 03:47:45	428.475576174895			2016-07-11 17:44:02	21.0738368821784
2016-07-08 19:44:49	5.9728585384214			2016-07-11 03:47:45	0.845262579962114			2016-07-11 17:44:15	10.2321086936567
2016-07-08 19:44:49	1.09626500465638			2016-07-11 03:48:12	477.613921773747			2016-07-11 17:44:15	2.22838978406839
2016-07-08 19:44:49	0.932931469663266			2016-07-11 03:48:39	1659.41614273252			2016-07-11 17:44:42	4.03149982475126
2016-07-08 19:44:49	7.86820405457665			2016-07-11 03:48:53	4590.49911024516			2016-07-11 17:44:42	12.8618420425216
2016-07-08 19:44:49	10.726637237403			2016-07-11 03:48:53	14.578594481955			2016-07-11 17:44:42	33.2997067257416
2016-07-08 19:44:49	5.98625825470164			2016-07-11 03:49:06	736.371160985272			2016-07-11 17:44:56	1.20749032323789
2016-07-08 19:44:49	6.86900219478454			2016-07-11 03:49:06	22.3638394769863			2016-07-11 17:44:56	1.64102090287732
2016-07-08 19:44:49	1.03295474296324			2016-07-11 03:49:06	1.03267264169832			2016-07-11 17:44:56	2.62024408312636
2016-07-08 19:44:49	0.483915734882709			2016-07-11 03:49:20	717.429473816303			2016-07-11 17:44:56	2.36278147982571
2016-07-08 19:44:49	2.67252834275344			2016-07-11 03:49:33	0.793721905157814			2016-07-11 17:44:56	3.62446371867556
2016-07-08 19:44:49	4.20937129986548			2016-07-11 03:49:47	122.242622600709			2016-07-11 17:45:09	4.29309010733839
2016-07-08 19:44:49	2.8481602471443			2016-07-11 03:49:47	15.2851315809419			2016-07-11 17:45:23	19.181441521008
2016-07-08 19:44:49	1.8233613510239			2016-07-11 03:50:14	0.575552266734046			2016-07-11 17:45:23	3.09428294676574
2016-07-08 19:44:49	0.729841718400192			2016-07-11 03:50:14	3.27385240893585			2016-07-11 17:46:17	3.05363531655617
2016-07-08 19:44:49	7.88550159528226			2016-07-11 03:50:27	5.94848806258019			2016-07-11 17:46:17	1.03006761480159
2016-07-08 19:44:49	3.34320754590274			2016-07-11 03:50:27	1.25488840886285			2016-07-11 17:46:17	2.20609006438267
2016-07-08 19:44:49	14.0202263008284			2016-07-11 03:50:27	0.73575373694561			2016-07-11 17:46:17	1.78069995661451
2016-07-08 19:44:49	2.14822538686555			2016-07-11 03:50:27	643.552761012925			2016-07-11 17:46:30	3.71563851679734
2016-07-08 19:44:49	6.82256390989241			2016-07-11 03:50:54	5.37728513506169			2016-07-11 17:46:30	3.14322228031434
2016-07-08 19:44:49	1.87539625781251			2016-07-11 03:51:08	14.5539344274378			2016-07-11 17:46:30	5.44969350708034
2016-07-08 19:44:49	3.21135795372723			2016-07-11 03:51:35	384.979674451			2016-07-11 17:46:44	1.29584247402412
2016-07-08 19:44:49	0.595504362576003			2016-07-11 03:51:35	26.5983733685159			2016-07-11 17:46:44	5.27368702048809
2016-07-08 19:45:02	4.98098939738794			2016-07-11 03:51:35	6.44151261429051			2016-07-11 17:46:57	4.46965457657587
2016-07-08 19:45:02	12.8816128606423			2016-07-11 03:51:35	1.49071045200145			2016-07-11 17:46:57	2.98031576571702
2016-07-08 19:45:02	10.4433736972742			2016-07-11 03:51:48	39.5951579324832			2016-07-11 17:46:57	3.4992089118041
2016-07-08 19:45:02	13.0379015316988			2016-07-11 03:51:48	130.807655127498			2016-07-11 17:46:57	2.24557343106007
2016-07-08 19:45:02	16.5025735046137			2016-07-11 03:51:48	6.71274903527511			2016-07-11 17:46:57	1.57346612049174
2016-07-08 19:45:02	12.6167789792981			2016-07-11 03:52:29	26.0416033500899			2016-07-11 17:46:57	2.37759135789138
2016-07-08 19:45:02	1.4719089502389			2016-07-11 03:52:29	1904.5450725455			2016-07-11 17:47:11	2.46275897168616
2016-07-08 19:45:02	13.9424751360381			2016-07-11 03:52:29	1.69725982718997			2016-07-11 17:47:11	4.37852690910602
2016-07-08 19:45:02	5.57279539132028			2016-07-11 03:52:55	4.80140747127711			2016-07-11 17:47:11	3.01797563680447
2016-07-08 19:45:02	4.54471946378654			2016-07-11 03:53:36	728.561608336102			2016-07-11 17:47:11	1.32038671288524
2016-07-08 19:45:02	2.82461347450275			2016-07-11 03:53:36	44.6965204970727			2016-07-11 17:47:11	2.46465858436311
2016-07-08 19:45:02	2.21894388714909			2016-07-11 03:53:36	2.34076449793291			2016-07-11 17:47:24	1.92246532617154
2016-07-08 19:45:02	3.72821770459834			2016-07-11 03:54:03	6.73753212164794			2016-07-11 17:47:24	1.95131852423133
2016-07-08 19:45:02	5.11297685953943			2016-07-11 03:54:16	1.97523358917286			2016-07-11 17:47:24	2.64836571364837
2016-07-08 19:45:02	4.58685637011381			2016-07-11 03:54:16	1.38212289046439			2016-07-11 17:47:24	1.12471443338694
2016-07-08 19:45:02	10.8890584622942			2016-07-11 03:54:16	1.20180051068243			2016-07-11 17:47:24	2.21253331913031
2016-07-08 19:45:02	2.69664354773678			2016-07-11 03:54:16	7.63369549168737			2016-07-11 17:47:24	0.88087100292456
2016-07-08 19:45:02	5.34454004593013			2016-07-11 03:54:30	4.32720478755184			2016-07-11 17:47:38	5.4830973882192
2016-07-08 19:45:02	7.35246798154368			2016-07-11 03:54:44	4.52198154260273			2016-07-11 17:47:38	10.4573434237517
2016-07-08 19:45:02	9.83143998728198			2016-07-11 03:54:44	5.37779126309448			2016-07-11 17:47:51	3.83809544871774
2016-07-08 19:45:02	13.3301216880403			2016-07-11 03:54:44	426.533796879181			2016-07-11 17:47:51	2.61488518218056
2016-07-08 19:45:02	5.6307287134815			2016-07-11 03:54:44	1404.88132659364			2016-07-11 17:47:51	9.1951396423392
2016-07-08 19:45:02	2.02155593073493			2016-07-11 03:54:44	21.0622597863532			2016-07-11 17:48:05	4.37234575635734
2016-07-08 19:45:02	11.0479318035068			2016-07-11 03:54:44	24.7430377319728			2016-07-11 17:48:18	7.55779518066857
2016-07-08 19:45:02	0.605246544672935			2016-07-11 03:54:44	4.17041388689949			2016-07-11 17:48:18	1.85747943073478
2016-07-08 19:45:02	7.68658105107102			2016-07-11 03:54:44	3.81753248823794			2016-07-11 17:48:18	2.54144904747212
2016-07-08 19:45:02	12.5393702555095			2016-07-11 03:55:10	24.7403980325913			2016-07-11 17:48:31	0.967113139916789
2016-07-08 19:45:02	10.0873189463367			2016-07-11 03:55:10	5.7854853202344			2016-07-11 17:48:31	1.19195514680124
2016-07-08 19:45:02	1.93744825946105			2016-07-11 03:55:24	424.893600256819			2016-07-11 17:48:45	4.1456396953508
2016-07-08 19:45:02	17.6208676222394			2016-07-11 03:55:24	0.523650483832687			2016-07-11 17:48:45	4.93947691082492
2016-07-08 19:45:02	1.96896634326094			2016-07-11 03:55:24	8.67955845980085			2016-07-11 17:48:58	5.12183791645364
2016-07-08 19:45:16	0.643874106528828			2016-07-11 03:55:24	3.32060756992809			2016-07-11 17:48:58	5.63029172534502
2016-07-08 19:45:16	11.3891683659762			2016-07-11 03:55:24	0.703175584475164			2016-07-11 17:48:58	1.30700368083515
2016-07-08 19:45:16	7.98834205671331			2016-07-11 03:55:24	0.881648623038715			2016-07-11 17:48:58	1.14333800709409
2016-07-08 19:45:16	1.9451778187081			2016-07-11 03:55:38	2.70788197223812			2016-07-11 17:48:58	4.60614490441148
2016-07-08 19:45:16	1.2315785563512			2016-07-11 03:55:38	1.137001901188			2016-07-11 17:49:12	1.84415750591377
2016-07-08 19:45:16	2.61852137415713			2016-07-11 03:55:38	1.24354738882			2016-07-11 17:49:12	1.76547041981753
2016-07-08 19:45:16	1.10566381684997			2016-07-11 03:55:38	0.538961646887722			2016-07-11 17:49:25	1.53410010020599
2016-07-08 19:45:16	4.07030500033672			2016-07-11 03:55:51	1038.44063162004			2016-07-11 17:49:25	2.40116904292466
2016-07-08 19:45:16	5.77902398104128			2016-07-11 03:56:04	0.570052546172965			2016-07-11 17:49:39	18.2851392291443
2016-07-08 19:45:16	2.76808599433639			2016-07-11 03:56:04	818.807266675542			2016-07-11 17:49:39	1.71982268976729
2016-07-08 19:45:16	16.013906981817			2016-07-11 03:56:04	16.7592123636861			2016-07-11 17:49:52	1.32022157776953
2016-07-08 19:45:16	18.4327151752726			2016-07-11 03:56:04	2.01617700107869			2016-07-11 17:49:52	6.49709822924157
2016-07-08 19:45:16	1.07157560383376			2016-07-11 03:56:04	2.06282003622988			2016-07-11 17:49:52	2.09204165630238
2016-07-08 19:45:16	1.37832114034854			2016-07-11 03:56:04	31.6690882075763			2016-07-11 17:50:06	1.3983954318038
2016-07-08 19:45:16	6.30709481978977			2016-07-11 03:56:18	571.408068617912			2016-07-11 17:50:06	2.32867247066055
2016-07-08 19:45:16	3.58695603408654			2016-07-11 03:56:18	5.08378595572672			2016-07-11 17:50:06	5.05076994170347
2016-07-08 19:45:16	13.1446271599195			2016-07-11 03:56:18	1.19252713403806			2016-07-11 17:50:19	2.30980605475248
2016-07-08 19:45:16	15.4271015460786			2016-07-11 03:56:18	423.599204924131			2016-07-11 17:50:19	2.63611676842575
2016-07-08 19:45:16	8.65614027321083			2016-07-11 03:56:18	0.925950727555229			2016-07-11 17:50:19	11.9770737172709
2016-07-08 19:45:16	2.71768155219501			2016-07-11 03:56:18	4.43784436055206			2016-07-11 17:50:19	5.32747186006705
2016-07-08 19:45:16	4.66527819266427			2016-07-11 03:56:31	5.99478642937147			2016-07-11 17:50:33	0.930577700035469
2016-07-08 19:45:16	9.87327777456184			2016-07-11 03:56:31	38.2858867137674			2016-07-11 17:50:33	1.17447567194391
2016-07-08 19:45:16	59.2239023217392			2016-07-11 03:56:45	201.935518009021			2016-07-11 17:50:33	1.25677663616311
2016-07-08 19:45:16	1.66931653396533			2016-07-11 03:57:38	548.856456283697			2016-07-11 17:50:33	3.48353229797702
2016-07-08 19:45:16	0.587155520672981			2016-07-11 03:57:38	1440.38394831804			2016-07-11 17:50:33	3.71305759067437
2016-07-08 19:45:29	2.90268271470688			2016-07-11 03:57:38	3.00508387929683			2016-07-11 17:50:33	8.77956420059667
2016-07-08 19:45:29	12.8106308446229			2016-07-11 03:57:38	2.35949193537366			2016-07-11 17:50:33	4.50264014324396
2016-07-08 19:45:29	2.92455922941663			2016-07-11 03:57:38	1.66277990862781			2016-07-11 17:51:00	30.0411506907869
2016-07-08 19:45:29	1.78594015677331			2016-07-11 03:57:38	1184.62033798612			2016-07-11 17:51:00	1.63144819454219
2016-07-08 19:45:29	0.44806323362103			2016-07-11 03:57:51	1237.5452872987			2016-07-11 17:51:00	2.61138379529333
2016-07-08 19:45:29	2.43638627335714			2016-07-11 03:57:51	12.4753692050204			2016-07-11 17:51:00	1.63002993962181
2016-07-08 19:45:29	0.82932742419527			2016-07-11 03:57:51	3.97240328639209			2016-07-11 17:51:13	1.45031486252615
2016-07-08 19:45:29	0.709987679238073			2016-07-11 03:57:51	1.64614888156521			2016-07-11 17:51:13	0.607550876006342
2016-07-08 19:45:29	6.36911631729342			2016-07-11 03:58:18	3.43104632476252			2016-07-11 17:51:13	1.2041012187177
2016-07-08 19:45:29	13.2823743682874			2016-07-11 03:58:18	1.93724936574224			2016-07-11 17:51:27	1.92428422310711
2016-07-08 19:45:29	1.64559183433102			2016-07-11 03:58:18	6.23179569279051			2016-07-11 17:51:27	2.61894068772789
2016-07-08 19:45:29	0.422268362236363			2016-07-11 03:58:18	94.7124127922331			2016-07-11 17:51:27	1.93354004300761
2016-07-08 19:45:29	2.36296995187577			2016-07-11 03:58:45	1.46640100208047			2016-07-11 17:51:27	37.7000810293162
2016-07-08 19:45:29	0.612986928066212			2016-07-11 03:58:59	12.8298978768552			2016-07-11 17:51:27	3.1496225464727
2016-07-08 19:45:29	0.472523168724726			2016-07-11 03:59:12	666.382416694637			2016-07-11 17:51:27	1.86339316896345
2016-07-08 19:45:29	0.453562158581683			2016-07-11 03:59:12	6.43671624229613			2016-07-11 17:51:40	1.0478951878182
2016-07-08 19:45:29	7.69427665915974			2016-07-11 03:59:12	3.7635498028561			2016-07-11 17:51:40	3.65483084456928
2016-07-08 19:45:29	9.24172552794965			2016-07-11 03:59:25	1.1092357808987			2016-07-11 17:51:54	5.34768220189988
2016-07-08 19:45:29	8.93279162861291			2016-07-11 03:59:25	10385.7791215091			2016-07-11 17:52:07	2023.54022228724
2016-07-08 19:45:29	1.40807705018095			2016-07-11 03:59:25	4102.27327596436			2016-07-11 17:52:34	1.36904021556658
2016-07-08 19:45:29	0.986326514499154			2016-07-11 03:59:39	0.364792113475594			2016-07-11 17:52:34	4.15310284521813
2016-07-08 19:45:29	0.777774934967332			2016-07-11 03:59:39	590.507498205281			2016-07-11 17:52:47	3.76439877173622
2016-07-08 19:45:29	11.1063950920027			2016-07-11 03:59:39	1.39042364677248			2016-07-11 17:52:47	10.5503525662505
2016-07-08 19:45:29	9.72015433182153			2016-07-11 03:59:39	0.73740089172413			2016-07-11 17:53:01	4.37132284043237
2016-07-08 19:45:29	11.1656900216088			2016-07-11 03:59:52	183.90000189927			2016-07-11 17:53:14	1.11360177942051
2016-07-08 19:45:29	5.37237294406481			2016-07-11 03:59:52	6.7028472386998			2016-07-11 17:53:14	4.27187904018177
2016-07-08 19:45:29	8.86289323060587			2016-07-11 03:59:52	11.2635627389714			2016-07-11 17:53:42	1.39193420550861
2016-07-08 19:45:29	1.7299920250222			2016-07-11 04:00:06	17.9232083124561			2016-07-11 17:54:22	1.58575821151225
2016-07-08 19:45:29	18.7313135817898			2016-07-11 04:00:06	0.633560576964479			2016-07-11 17:54:36	7.96896135269411
2016-07-08 19:45:29	1.46595778929777			2016-07-11 04:00:06	6.60062666722641			2016-07-11 17:54:49	8.57366142870893
2016-07-08 19:45:29	0.434792138867996			2016-07-11 04:00:33	6.7827372233971			2016-07-11 17:55:30	7.08478000620818
2016-07-08 19:45:29	13.7524038299108			2016-07-11 04:00:46	663.967077433845			2016-07-11 17:55:43	2.34405765217389
2016-07-08 19:45:29	16.624482010481			2016-07-11 04:00:46	6.88884428411012			2016-07-11 17:55:43	1.49189660190322
2016-07-08 19:45:42	6.01314266753424			2016-07-11 04:00:46	6.85129125660876			2016-07-11 17:55:56	1.26626716338624
2016-07-08 19:45:42	3.09084816668627			2016-07-11 04:01:00	10.4775649365036			2016-07-11 17:55:56	2.80739132197832
2016-07-08 19:45:42	1.08745001688886			2016-07-11 04:01:00	0.367999592406382			2016-07-11 17:56:10	3.71992882953461
2016-07-08 19:45:42	2.12824117268393			2016-07-11 04:01:00	0.870318013581394			2016-07-11 17:56:24	896.710274404052
2016-07-08 19:45:42	2.21442924987501			2016-07-11 04:01:00	0.540832951850142			2016-07-11 17:56:24	10.227166926275
2016-07-08 19:45:42	2.4976233076008			2016-07-11 04:01:27	11.6341437156865			2016-07-11 17:56:24	2.58504292969093
2016-07-08 19:45:42	30.3579253831186			2016-07-11 04:01:40	85.1131357177001			2016-07-11 17:56:24	4.18787802215301
2016-07-08 19:45:42	12.0348648951514			2016-07-11 04:01:54	223.309686261982			2016-07-11 17:56:24	3.23412767831835
2016-07-08 19:45:42	1.3128208498216			2016-07-11 04:01:54	1.62568060104199			2016-07-11 17:56:24	50.3056995567613
2016-07-08 19:45:42	1.33966761428068			2016-07-11 04:01:54	3.23376445161425			2016-07-11 17:56:50	2.81896500234927
2016-07-08 19:45:42	0.665423659533156			2016-07-11 04:01:54	1.11872708236922			2016-07-11 17:56:50	1055.96474241924
2016-07-08 19:45:42	0.614130721190631			2016-07-11 04:02:07	2.50102521676822			2016-07-11 17:56:50	40.0066335317465
2016-07-08 19:45:42	0.758606800120505			2016-07-11 04:02:07	6.82542562973789			2016-07-11 17:56:50	8.49161192865264
2016-07-08 19:45:42	2.09111890983757			2016-07-11 04:02:07	4.92579662775889			2016-07-11 17:57:45	2.80884897798527
2016-07-08 19:45:42	13.2430848949379			2016-07-11 04:02:07	61.6095107887716			2016-07-11 17:57:45	2.16894445447374
2016-07-08 19:45:42	24.4515404206644			2016-07-11 04:02:21	2312.15566702686			2016-07-11 17:57:45	2.31174053409119
2016-07-08 19:45:42	1.74833528483957			2016-07-11 04:02:34	1882.47979852648			2016-07-11 17:57:45	7.80235295830559
2016-07-08 19:45:42	4.05721028644248			2016-07-11 04:03:01	5.34496002978978			2016-07-11 17:57:45	3.41836769294709
2016-07-08 19:45:42	1.15024905460634			2016-07-11 04:03:14	0.846468628498451			2016-07-11 17:57:58	4.83890812177942
2016-07-08 19:45:42	1.05507073533971			2016-07-11 04:03:28	22.023542937237			2016-07-11 17:57:58	2.36684676729999
2016-07-08 19:45:42	0.619122260625913			2016-07-11 04:03:28	37.5614103468976			2016-07-11 17:58:11	3.38460459288343
2016-07-08 19:45:42	5.76233819113799			2016-07-11 04:03:55	185.036517324238			2016-07-11 17:58:11	1.60096284308279
2016-07-08 19:45:42	10.4455917761231			2016-07-11 04:04:08	15.9306865459577			2016-07-11 17:58:25	4.14167962858837
2016-07-08 19:45:42	1.13252566761726			2016-07-11 04:04:08	0.436031263376472			2016-07-11 17:58:38	7.65509586787244
2016-07-08 19:45:42	1.41735105920558			2016-07-11 04:04:08	1.03222345560784			2016-07-11 17:58:38	70.8581494765992
2016-07-08 19:45:42	7.9324076967179			2016-07-11 04:04:08	0.707526118743229			2016-07-11 17:59:06	1.08515501125063
2016-07-08 19:45:42	1.73217953619536			2016-07-11 04:04:08	35.9086692445071			2016-07-11 17:59:06	3.43413205160101
2016-07-08 19:45:42	0.425366387705269			2016-07-11 04:04:49	7.88612202390159			2016-07-11 17:59:06	1.34420898399486
2016-07-08 19:45:42	9.30456334139465			2016-07-11 04:04:49	44.1464522614079			2016-07-11 17:59:33	3.4401191089705
2016-07-08 19:45:42	7.46530463027098			2016-07-11 04:05:02	4.0581622271455			2016-07-11 17:59:33	2.77288034304336
2016-07-08 19:45:42	3.25565914368334			2016-07-11 04:05:16	31.4581057075837			2016-07-11 17:59:46	1.08561188851939
2016-07-08 19:45:42	11.8322664603443			2016-07-11 04:05:29	1.38899626243589			2016-07-11 17:59:46	0.832107569788253
2016-07-08 19:45:42	4.90843453359011			2016-07-11 04:05:43	446.18666608105			2016-07-11 18:00:00	0.631799992312975
2016-07-08 19:45:42	2.32904564293357			2016-07-11 04:05:43	8891.67842817221			2016-07-11 18:00:00	1244.45516955695
2016-07-08 19:45:42	3.25456580217049			2016-07-11 04:05:43	99.8999227838084			2016-07-11 18:00:00	1.12648961389652
2016-07-08 19:45:42	6.74318830300275			2016-07-11 04:05:56	24.2252350355143			2016-07-11 18:00:13	4.46807318014062
2016-07-08 19:45:42	6.34576735195035			2016-07-11 04:05:56	11.4666569505479			2016-07-11 18:00:13	1.4532523047822
2016-07-08 19:45:56	2.54360659483265			2016-07-11 04:06:09	40.9514848475118			2016-07-11 18:00:13	2.17560731550072
2016-07-08 19:45:56	4.17556108446458			2016-07-11 04:06:23	46.743668387152			2016-07-11 18:00:27	1.3114563868974
2016-07-08 19:45:56	11.2281286702892			2016-07-11 04:06:50	7.2551551908442			2016-07-11 18:00:40	0.922969392658983
2016-07-08 19:45:56	2.31988783047318			2016-07-11 04:07:03	8.12208175535771			2016-07-11 18:00:40	3.52657043533869
2016-07-08 19:45:56	1.65803021406045			2016-07-11 04:07:03	0.752498534087353			2016-07-11 18:01:07	1.05028551339015
2016-07-08 19:45:56	2.33022075248718			2016-07-11 04:07:17	272.278593637537			2016-07-11 18:01:21	8.73322973788658
2016-07-08 19:45:56	4.76308670538458			2016-07-11 04:07:17	0.390973974816012			2016-07-11 18:01:34	3.37156525884184
2016-07-08 19:45:56	1.62602511380787			2016-07-11 04:07:17	0.388056567050401			2016-07-11 18:01:34	5.6289082339581
2016-07-08 19:45:56	4.9488771647435			2016-07-11 04:07:17	3.68792196112057			2016-07-11 18:01:34	3.16215991931453
2016-07-08 19:45:56	2.17843723091985			2016-07-11 04:07:30	35.6763505819753			2016-07-11 18:01:34	6.71306107124742
2016-07-08 19:45:56	4.75823969560762			2016-07-11 04:07:30	262.494109076711			2016-07-11 18:01:47	1.21838205024953
2016-07-08 19:45:56	2.7779438798752			2016-07-11 04:07:44	0.532880240277975			2016-07-11 18:02:01	1.11843889009342
2016-07-08 19:45:56	17.7878602516321			2016-07-11 04:07:57	152.043955707551			2016-07-11 18:02:14	1.53690729296459
2016-07-08 19:45:56	5.94766693306081			2016-07-11 04:08:11	2.82028602349779			2016-07-11 18:02:14	1.11727907258023
2016-07-08 19:45:56	1.83455857046962			2016-07-11 04:08:11	1.43524407577158			2016-07-11 18:02:28	0.811341335651894
2016-07-08 19:45:56	6.97339231600473			2016-07-11 04:08:37	0.370865643577699			2016-07-11 18:02:28	0.954143948030323
2016-07-08 19:45:56	5.52601639825393			2016-07-11 04:08:51	0.599612652268559			2016-07-11 18:02:28	3.93480243086926
2016-07-08 19:45:56	3.54130336240372			2016-07-11 04:09:04	4.08535759547141			2016-07-11 18:02:28	2.85173406523868
2016-07-08 19:45:56	0.971898223260027			2016-07-11 04:09:18	14.8664997816224			2016-07-11 18:02:41	2.20756565725821
2016-07-08 19:45:56	33.998940926113			2016-07-11 04:09:45	10.9374592998896			2016-07-11 18:02:41	2.27664559335318
2016-07-08 19:45:56	19.2163235096841			2016-07-11 04:09:58	4.55022946783171			2016-07-11 18:02:55	0.866965133458728
2016-07-08 19:45:56	7.85462878981722			2016-07-11 04:10:26	4.25560433517397			2016-07-11 18:03:08	1.80308104973566
2016-07-08 19:45:56	1.89861153196753			2016-07-11 04:10:26	1.27913506083363			2016-07-11 18:03:08	1.38600185702302
2016-07-08 19:45:56	9.51440877911783			2016-07-11 04:10:39	58.6974561066329			2016-07-11 18:03:22	6.04097392176332
2016-07-08 19:45:56	2.42114228243869			2016-07-11 04:10:53	8.48107142524359			2016-07-11 18:03:35	4.76569004974316
2016-07-08 19:45:56	8.48295992894803			2016-07-11 04:10:53	5.02094215964395			2016-07-11 18:03:49	3.90599288903051
2016-07-08 19:45:56	3.86637160960967			2016-07-11 04:10:53	21.5551162004402			2016-07-11 18:03:49	7.57346222240753
2016-07-08 19:45:56	1.08190019307373			2016-07-11 04:11:06	1.22664437529708			2016-07-11 18:03:49	41.0710771018675
2016-07-08 19:45:56	9.06021846475991			2016-07-11 04:11:06	0.710996528009207			2016-07-11 18:04:02	2.52736733382577
2016-07-08 19:45:56	6.31100849731595			2016-07-11 04:11:19	1181.77916101387			2016-07-11 18:04:16	0.816264451314431
2016-07-08 19:45:56	7.94631018856541			2016-07-11 04:11:19	20.8604473342379			2016-07-11 18:04:29	1.51200413054268
2016-07-08 19:45:56	2.25222362973832			2016-07-11 04:11:33	0.564356792301304			2016-07-11 18:04:29	2.1751412042174
2016-07-08 19:45:56	4.27030606784726			2016-07-11 04:11:46	1133.39892383727			2016-07-11 18:05:10	2.86161014641581
2016-07-08 19:45:56	0.438383250447399			2016-07-11 04:11:46	7.0757509283957			2016-07-11 18:05:23	1.78492962991792
2016-07-08 19:45:56	0.34896482592986			2016-07-11 04:12:00	5.48212202747783			2016-07-11 18:05:37	2.98737277978984
2016-07-08 19:45:56	7.80678142713687			2016-07-11 04:12:00	12.6481570715261			2016-07-11 18:05:50	0.922924653032505
2016-07-08 19:45:56	4.31360402147			2016-07-11 04:12:27	2.76447666685218			2016-07-11 18:06:04	0.898394240841634
2016-07-08 19:46:09	4.97239688363235			2016-07-11 04:12:40	731.794126727543			2016-07-11 18:06:04	2.88267532729679
2016-07-08 19:46:09	7.29690978803607			2016-07-11 04:12:40	6.22367168102998			2016-07-11 18:06:31	1.59990393774429
2016-07-08 19:46:09	11.9341470119807			2016-07-11 04:12:40	1.78733053499381			2016-07-11 18:06:31	2.34248981301722
2016-07-08 19:46:09	7.29984992527699			2016-07-11 04:12:40	0.84845318521728			2016-07-11 18:06:44	3.41910603632863
2016-07-08 19:46:09	1.09100406169815			2016-07-11 04:12:40	0.883866170778723			2016-07-11 18:06:58	1.46219283098522
2016-07-08 19:46:09	0.710785539824211			2016-07-11 04:12:40	4.85488270968284			2016-07-11 18:06:58	3.16491286692925
2016-07-08 19:46:09	5.36186469287757			2016-07-11 04:12:40	644.635408087562			2016-07-11 18:07:11	1.32451782718969
2016-07-08 19:46:09	5.87311821836459			2016-07-11 04:12:53	6.07554590313758			2016-07-11 18:07:11	0.92868353677782
2016-07-08 19:46:09	11.0238775289176			2016-07-11 04:13:34	18.0055127474519			2016-07-11 18:08:05	3.87115551521461
2016-07-08 19:46:09	5.18726062974105			2016-07-11 04:14:27	2329.49248772073			2016-07-11 18:08:05	2.33565494949423
2016-07-08 19:46:09	6.11311080987555			2016-07-11 04:14:27	2.78250850161345			2016-07-11 18:08:05	6.39001609867131
2016-07-08 19:46:09	6.5381627134193			2016-07-11 04:14:27	3.28353430450824			2016-07-11 18:08:32	4.09576051081327
2016-07-08 19:46:09	5.51327007974959			2016-07-11 04:14:55	14.1769929062017			2016-07-11 18:08:32	1.8481332577759
2016-07-08 19:46:09	1.4540542650015			2016-07-11 04:14:55	2.20663102901958			2016-07-11 18:08:32	6.69912576669456
2016-07-08 19:46:09	7.5816942557929			2016-07-11 04:14:55	2.52286357598641			2016-07-11 18:08:32	1.80700616962717
2016-07-08 19:46:09	8.05136373929883			2016-07-11 04:14:55	909.163035219368			2016-07-11 18:08:32	14.5274198751015
2016-07-08 19:46:09	8.26233191782335			2016-07-11 04:14:55	2.48387092953912			2016-07-11 18:08:46	1.77179138566453
2016-07-08 19:46:09	9.78839187321762			2016-07-11 04:15:08	1810.9911945159			2016-07-11 18:08:46	2.14586161557452
2016-07-08 19:46:09	0.713365992019439			2016-07-11 04:15:35	2.55070320382926			2016-07-11 18:08:46	11.8264756251488
2016-07-08 19:46:09	1.33667804042566			2016-07-11 04:15:35	5.68158693504517			2016-07-11 18:08:46	6.24475556590393
2016-07-08 19:46:09	5.42817126559291			2016-07-11 04:15:49	4.0903707041879			2016-07-11 18:09:00	4.57603289672761
2016-07-08 19:46:22	8.01573477546455			2016-07-11 04:15:49	1276.36884198367			2016-07-11 18:09:00	3.25441934649331
2016-07-08 19:46:22	15.5153375476329			2016-07-11 04:16:16	2.13319761206333			2016-07-11 18:09:00	2.33331803377887
2016-07-08 19:46:22	4.14048494309764			2016-07-11 04:16:43	12.3495256891925			2016-07-11 18:09:00	1.65281726601668
2016-07-08 19:46:22	0.731255514503642			2016-07-11 04:16:56	19.4335404964192			2016-07-11 18:09:00	40.8349397947557
2016-07-08 19:46:22	6.90535528962264			2016-07-11 04:17:37	16.620961866805			2016-07-11 18:09:00	3.17911235461023
2016-07-08 19:46:22	8.31838158760638			2016-07-11 04:17:37	400.917217028193			2016-07-11 18:09:00	4.38574215375997
2016-07-08 19:46:22	3.35282827721246			2016-07-11 04:17:37	6.52915092521641			2016-07-11 18:09:13	2.90658849830544
2016-07-08 19:46:22	1.89442327390296			2016-07-11 04:17:37	0.552719156393479			2016-07-11 18:09:13	6.09849387646469
2016-07-08 19:46:22	2.6694442042303			2016-07-11 04:17:37	483.82608363997			2016-07-11 18:09:27	3.17187062592871
2016-07-08 19:46:22	15.4969188741005			2016-07-11 04:17:37	14.3898881439271			2016-07-11 18:09:27	3.45555454961017
2016-07-08 19:46:22	10.2957972065427			2016-07-11 04:18:03	1.21068264891873			2016-07-11 18:09:27	3.24690710150413
2016-07-08 19:46:22	9.27054507032705			2016-07-11 04:18:03	16.5755660473796			2016-07-11 18:09:27	0.617971200323746
2016-07-08 19:46:22	128.124684939429			2016-07-11 04:18:03	380.028993578579			2016-07-11 18:09:27	0.746261309693024
2016-07-08 19:46:22	0.197699366334983			2016-07-11 04:18:17	26.8277692615682			2016-07-11 18:09:40	3.86132192556113
2016-07-08 19:46:22	8.26334045123345			2016-07-11 04:18:30	1.54526535731341			2016-07-11 18:10:07	3.65380697286151
2016-07-08 19:46:22	1.65793606245158			2016-07-11 04:19:11	488.795808322156			2016-07-11 18:10:21	0.606905467762589
2016-07-08 19:46:22	3.42047983141971			2016-07-11 04:19:11	2.92551653863444			2016-07-11 18:10:21	2.53008139695011
2016-07-08 19:46:22	17.6250630509388			2016-07-11 04:19:11	8.09053266151309			2016-07-11 18:10:21	2.88615553921274
2016-07-08 19:46:22	9.45895786107321			2016-07-11 04:19:24	117.976147880278			2016-07-11 18:10:34	3.73176336290916
2016-07-08 19:46:22	7.59330135739437			2016-07-11 04:19:24	18.3340331782702			2016-07-11 18:10:34	6.54018120027393
2016-07-08 19:46:22	1.16034882982696			2016-07-11 04:19:51	14.8873108268453			2016-07-11 18:10:34	0.930899690276261
2016-07-08 19:46:22	0.517202000835141			2016-07-11 04:19:51	2.38146483634886			2016-07-11 18:11:01	3.44878331588964
2016-07-08 19:46:22	1.61759902786845			2016-07-11 04:19:51	2.49021467631222			2016-07-11 18:11:01	6.08771463996021
2016-07-08 19:46:22	2.19305951097558			2016-07-11 04:19:51	46.2105668835536			2016-07-11 18:11:01	1.38565406697604
2016-07-08 19:46:22	10.2921396182612			2016-07-11 04:19:51	1404.43097278973			2016-07-11 18:11:01	0.801911406047908
2016-07-08 19:46:22	7.46717961072503			2016-07-11 04:19:51	2.36237339171694			2016-07-11 18:11:01	3.40576735991003
2016-07-08 19:46:22	1.4094932463768			2016-07-11 04:19:51	743.79464602778			2016-07-11 18:11:01	3.07904555404049
2016-07-08 19:46:22	0.573390363610359			2016-07-11 04:20:18	38.4195755595567			2016-07-11 18:11:01	2.78947049219484
2016-07-08 19:46:36	0.228068674262484			2016-07-11 04:20:32	20.7228672975737			2016-07-11 18:11:01	2.27528180437625
2016-07-08 19:46:36	3.86542210419106			2016-07-11 04:20:32	398.513437497706			2016-07-11 18:11:01	3.27582782414417
2016-07-08 19:46:36	4.31627595949995			2016-07-11 04:20:32	5.83847390596334			2016-07-11 18:11:14	0.574053372764708
2016-07-08 19:46:36	4.67225011918314			2016-07-11 04:20:59	389.888749507478			2016-07-11 18:11:14	2.87425098876817
2016-07-08 19:46:36	7.68453299004887			2016-07-11 04:20:59	1.17616829774123			2016-07-11 18:11:14	2.83270522068573
2016-07-08 19:46:36	3.09090015235301			2016-07-11 04:20:59	3.18257463650246			2016-07-11 18:11:14	5.51605552280601
2016-07-08 19:46:36	2.70494794477332			2016-07-11 04:20:59	0.553899566588634			2016-07-11 18:11:14	1.68114407654029
2016-07-08 19:46:36	8.06685725532562			2016-07-11 04:20:59	5.8560780561612			2016-07-11 18:11:14	1.57690144757121
2016-07-08 19:46:36	4.83153500828689			2016-07-11 04:21:12	15.7113920899745			2016-07-11 18:11:14	1335.51618823588
2016-07-08 19:46:36	5.17438895690907			2016-07-11 04:21:12	592.621399174546			2016-07-11 18:11:14	1.25616508958043
2016-07-08 19:46:36	2.34665167959388			2016-07-11 04:21:12	2.75206264460406			2016-07-11 18:11:14	3.04720605869079
2016-07-08 19:46:36	0.65141003215438			2016-07-11 04:21:12	16.4585090694036			2016-07-11 18:11:28	1.37191921753131
2016-07-08 19:46:36	0.463484645522047			2016-07-11 04:21:25	0.639324944787826			2016-07-11 18:11:28	4.24455924876681
2016-07-08 19:46:36	0.695987148015729			2016-07-11 04:21:52	36.2897845412353			2016-07-11 18:11:28	2.77986869861997
2016-07-08 19:46:36	6.97758547869413			2016-07-11 04:22:06	743.222596386893			2016-07-11 18:11:41	3.10347672352056
2016-07-08 19:46:36	4.04901173348289			2016-07-11 04:22:19	714.511828594225			2016-07-11 18:11:41	3.41111844235374
2016-07-08 19:46:36	11.0314545243548			2016-07-11 04:22:33	1275.38707755994			2016-07-11 18:11:55	0.8240371330147
2016-07-08 19:46:36	3.75718492478829			2016-07-11 04:22:46	1408.04515817452			2016-07-11 18:11:55	3.99367005618261
2016-07-08 19:46:36	13.9589789719598			2016-07-11 04:22:46	59.3387163595565			2016-07-11 18:12:08	1.94336047137641
2016-07-08 19:46:36	14.7113845458858			2016-07-11 04:23:13	901.871065617701			2016-07-11 18:12:08	4.36408270169307
2016-07-08 19:46:36	3.02866894773015			2016-07-11 04:23:13	6.7258327403282			2016-07-11 18:12:08	0.953347314176033
2016-07-08 19:46:36	151.005674103889			2016-07-11 04:23:13	24.296718215267			2016-07-11 18:12:08	0.795872424108309
2016-07-08 19:46:36	9.74629663026287			2016-07-11 04:23:27	49.8420426509836			2016-07-11 18:12:08	0.581796948059622
2016-07-08 19:46:36	9.91823237050729			2016-07-11 04:23:40	5.32735575779319			2016-07-11 18:12:08	3.38315707346766
2016-07-08 19:46:49	491.331261076674			2016-07-11 04:23:40	6.06632361703356			2016-07-11 18:12:08	4.70269719778587
2016-07-08 19:46:49	7.51858800676156			2016-07-11 04:23:40	1.37396127870786			2016-07-11 18:12:21	3.02791296603459
2016-07-08 19:46:49	476.742362237268			2016-07-11 04:23:54	37.3537631299351			2016-07-11 18:12:21	3.98889853679702
2016-07-08 19:46:49	5.25145523659365			2016-07-11 04:23:54	5.17886125608943			2016-07-11 18:12:21	1.0189177818689
2016-07-08 19:46:49	4.0113121415819			2016-07-11 04:24:07	16.0601552365085			2016-07-11 18:12:35	0.450565296386472
2016-07-08 19:46:49	4.07963084461547			2016-07-11 04:24:20	368.405116711009			2016-07-11 18:13:02	7.08369673926814
2016-07-08 19:46:49	1.59522515856893			2016-07-11 04:24:20	16.9824716996972			2016-07-11 18:13:02	1.38275646839438
2016-07-08 19:46:49	6.28682543974025			2016-07-11 04:24:20	3.07886218771912			2016-07-11 18:13:02	0.781167000866779
2016-07-08 19:46:49	6.23435580919975			2016-07-11 04:24:34	2850.06710749884			2016-07-11 18:13:16	3.06444697971292
2016-07-08 19:46:49	2.92508810712706			2016-07-11 04:24:48	4.79150910204231			2016-07-11 18:13:16	2.33670426542493
2016-07-08 19:46:49	6.08634183795394			2016-07-11 04:25:28	3.52658670367654			2016-07-11 18:13:16	2.58991339223099
2016-07-08 19:46:49	1.36619505614604			2016-07-11 04:25:42	3.61065735334216			2016-07-11 18:13:16	2.56491958207402
2016-07-08 19:46:49	2.19928377658435			2016-07-11 04:25:55	9.69381914162302			2016-07-11 18:13:16	2.10946988600425
2016-07-08 19:46:49	7.50283402682388			2016-07-11 04:26:35	713.273997180557			2016-07-11 18:13:16	2.34159718307985
2016-07-08 19:46:49	7.66861236421658			2016-07-11 04:26:49	11.2276372877075			2016-07-11 18:13:16	3.13108033088514
2016-07-08 19:46:49	2.33079445967455			2016-07-11 04:26:49	1399.99815924669			2016-07-11 18:13:16	2.48504833112137
2016-07-08 19:46:49	1.1573417398297			2016-07-11 04:26:49	2.43626510226791			2016-07-11 18:13:16	9.34825131485511
2016-07-08 19:46:49	1.32905756674481			2016-07-11 04:26:49	1012.7271824855			2016-07-11 18:13:16	5.88415245314643
2016-07-08 19:46:49	234.616970662417			2016-07-11 04:27:02	4.22232734582488			2016-07-11 18:13:16	2.88129582619237
2016-07-08 19:46:49	8.97355057535828			2016-07-11 04:27:16	22.8526387191146			2016-07-11 18:13:16	4.12298557672387
2016-07-08 19:46:49	5.03824713307046			2016-07-11 04:27:16	17.9944857681835			2016-07-11 18:13:16	0.666761912768911
2016-07-08 19:46:49	1.12537332916528			2016-07-11 04:27:16	0.430586152000175			2016-07-11 18:13:16	3.94737462951307
2016-07-08 19:47:02	113.031220294174			2016-07-11 04:27:16	15.4289146007762			2016-07-11 18:13:16	1.96649760290685
2016-07-08 19:47:02	10.0363483613183			2016-07-11 04:27:16	684.380131902439			2016-07-11 18:13:16	0.736687224165604
2016-07-08 19:47:02	4.6612389014771			2016-07-11 04:27:30	115.768057276749			2016-07-11 18:13:16	3.23981940465184
2016-07-08 19:47:02	9.79522220991539			2016-07-11 04:27:30	1739.22356947524			2016-07-11 18:13:29	5.6527198098848
2016-07-08 19:47:02	13.7786965431823			2016-07-11 04:27:30	2.39399381056083			2016-07-11 18:13:29	0.868927653807879
2016-07-08 19:47:02	2.55056280528184			2016-07-11 04:28:10	1.10688255060543			2016-07-11 18:13:29	5.08245578984693
2016-07-08 19:47:02	1.09009857919796			2016-07-11 04:28:10	2.22285781114943			2016-07-11 18:13:29	0.845003594687783
2016-07-08 19:47:02	1.26343267863456			2016-07-11 04:28:10	3.43804506054233			2016-07-11 18:13:29	1.31862758892311
2016-07-08 19:47:02	6.74032314216527			2016-07-11 04:28:10	9.58082903056472			2016-07-11 18:13:29	4.19236603216706
2016-07-08 19:47:02	30.0646721004566			2016-07-11 04:28:10	8.94229194054248			2016-07-11 18:13:42	2.71108123910649
2016-07-08 19:47:02	1.9347385533369			2016-07-11 04:28:10	5.60658553496325			2016-07-11 18:13:42	5.07849240155208
2016-07-08 19:47:02	13.5639441669747			2016-07-11 04:28:10	3.623496982412			2016-07-11 18:13:42	2.77447962419469
2016-07-08 19:47:02	2.77850811063038			2016-07-11 04:28:10	5.55864051248973			2016-07-11 18:13:42	1.84197758776377
2016-07-08 19:47:02	4.77620379962739			2016-07-11 04:28:10	3.69227680332268			2016-07-11 18:13:42	0.975664286088914
2016-07-08 19:47:02	5.37232172079022			2016-07-11 04:28:10	1.55332632894945			2016-07-11 18:13:42	5.47780089356722
2016-07-08 19:47:02	1.80212394443268			2016-07-11 04:28:10	1.89955977663827			2016-07-11 18:13:42	2.93743100815732
2016-07-08 19:47:02	0.59095571022565			2016-07-11 04:28:24	23.165441793283			2016-07-11 18:13:42	1.22753932872407
2016-07-08 19:47:02	0.358127838381384			2016-07-11 04:28:50	1.95384411664095			2016-07-11 18:13:42	0.509875495431352
2016-07-08 19:47:02	6.13390145182716			2016-07-11 04:29:18	36.2018239170778			2016-07-11 18:13:42	1.31636965878102
2016-07-08 19:47:02	6.10447867216336			2016-07-11 04:29:18	49.4410792626865			2016-07-11 18:13:42	2.54962934888436
2016-07-08 19:47:02	6.39338108721705			2016-07-11 04:29:18	0.29704638963859			2016-07-11 18:13:42	1.28463599612643
2016-07-08 19:47:02	10.0447612443739			2016-07-11 04:29:18	0.465486313868579			2016-07-11 18:13:42	0.866062873607189
2016-07-08 19:47:02	3.69602316626434			2016-07-11 04:29:18	1.90530885725177			2016-07-11 18:13:56	2.73451114908894
2016-07-08 19:47:02	7.88191363744709			2016-07-11 04:29:18	0.770839065111328			2016-07-11 18:13:56	4.45312247782575
2016-07-08 19:47:02	4.17246408927502			2016-07-11 04:29:18	0.895279817667105			2016-07-11 18:13:56	2.89352639995068
2016-07-08 19:47:02	3.32487030042654			2016-07-11 04:29:31	30.3481020443766			2016-07-11 18:13:56	3.17127436007777
2016-07-08 19:47:02	10.7869233283322			2016-07-11 04:29:31	6.54245425054853			2016-07-11 18:13:56	4.64535464715591
2016-07-08 19:47:02	7.84740313862212			2016-07-11 04:29:31	860.499887425598			2016-07-11 18:13:56	2.02585273096293
2016-07-08 19:47:02	5.43641191782425			2016-07-11 04:29:31	4.41426891411556			2016-07-11 18:13:56	2.60993413558851
2016-07-08 19:47:02	13.9304380439831			2016-07-11 04:30:11	199.156308519828			2016-07-11 18:13:56	2.92219045327722
2016-07-08 19:47:02	10.0332634987133			2016-07-11 04:30:11	1195.2223149847			2016-07-11 18:14:10	3.26440807569804
2016-07-08 19:47:02	11.5039456065563			2016-07-11 04:30:11	25.2448706611975			2016-07-11 18:14:10	1978.83344078455
2016-07-08 19:47:02	4.1957599680666			2016-07-11 04:30:25	2834.40201548139			2016-07-11 18:14:10	50.5491127065318
2016-07-08 19:47:15	4.54028570408582			2016-07-11 04:30:25	290.817081128414			2016-07-11 18:14:10	4.97161553491443
2016-07-08 19:47:15	195.40472921131			2016-07-11 04:30:25	561.238544579704			2016-07-11 18:14:10	2771.88570655162
2016-07-08 19:47:15	2.52207799477116			2016-07-11 04:30:39	791.908023619237			2016-07-11 18:14:10	1.13498489218698
2016-07-08 19:47:15	10.2730787175656			2016-07-11 04:31:46	7.2044569767179			2016-07-11 18:14:10	4.03038611771213
2016-07-08 19:47:15	1.24067335720683			2016-07-11 04:31:46	97.0681831322453			2016-07-11 18:14:23	2.72464476248547
2016-07-08 19:47:15	0.605286509698791			2016-07-11 04:31:46	271.615268297692			2016-07-11 18:14:23	1.02501033206102
2016-07-08 19:47:15	5.92196225255215			2016-07-11 04:31:46	0.732292654208809			2016-07-11 18:14:23	5.03725735348744
2016-07-08 19:47:15	3.12288457279365			2016-07-11 04:31:46	5.60288305056277			2016-07-11 18:14:23	4.04247086087032
2016-07-08 19:47:15	2.98221579724566			2016-07-11 04:31:46	369.867279527737			2016-07-11 18:14:23	3.97688946092768
2016-07-08 19:47:15	0.83193208619116			2016-07-11 04:31:46	12.8603193387952			2016-07-11 18:14:23	4.32647505918426
2016-07-08 19:47:15	1.29502902802536			2016-07-11 04:31:46	1.98079023587332			2016-07-11 18:14:23	3.33314317939076
2016-07-08 19:47:15	0.354736994510133			2016-07-11 04:32:00	15.6631459584547			2016-07-11 18:14:37	0.790390042512036
2016-07-08 19:47:15	6.48769529523211			2016-07-11 04:32:00	0.589267172129082			2016-07-11 18:14:37	4.18340289460267
2016-07-08 19:47:15	5.29320305099951			2016-07-11 04:32:13	22.6110053318668			2016-07-11 18:14:37	6.62784866770087
2016-07-08 19:47:15	4.40004443671759			2016-07-11 04:32:27	7.23586454006047			2016-07-11 18:14:37	1.52611308150411
2016-07-08 19:47:15	2.35219812015514			2016-07-11 04:32:40	1.78483243811804			2016-07-11 18:14:50	2.41517670094555
2016-07-08 19:47:15	8.2509853871308			2016-07-11 04:33:21	20.8535428995276			2016-07-11 18:14:50	2.22964838079293
2016-07-08 19:47:15	10.3568833420129			2016-07-11 04:33:34	26.2602954377129			2016-07-11 18:14:50	2.71320195187722
2016-07-08 19:47:15	5.81658385131176			2016-07-11 04:33:48	372.05040420615			2016-07-11 18:14:50	0.598837516241675
2016-07-08 19:47:15	12.664927813447			2016-07-11 04:33:48	2.42305347054201			2016-07-11 18:14:50	2.88458834051237
2016-07-08 19:47:15	1.43168111169138			2016-07-11 04:33:48	1.28339540887371			2016-07-11 18:14:50	1.50407388182488
2016-07-08 19:47:15	1.87150452754746			2016-07-11 04:34:28	0.881595494469569			2016-07-11 18:15:04	6.24438475908532
2016-07-08 19:47:15	27.6429215906892			2016-07-11 04:34:42	1.51567429503265			2016-07-11 18:15:04	1.18113851867371
2016-07-08 19:47:15	11.6207793546056			2016-07-11 04:35:09	0.771569382089293			2016-07-11 18:15:04	1.45596818190439
2016-07-08 19:47:15	10.4616682978903			2016-07-11 04:35:09	0.703765655967276			2016-07-11 18:15:04	3.58156924900582
2016-07-08 19:47:15	3.19392325927702			2016-07-11 04:35:22	14.0881245734652			2016-07-11 18:15:04	1.22009438617311
2016-07-08 19:47:15	1.83105034708433			2016-07-11 04:35:22	8.89371035651493			2016-07-11 18:15:04	2.12567620067026
2016-07-08 19:47:15	3.97332585125913			2016-07-11 04:35:49	2.95894800280324			2016-07-11 18:15:04	0.576021273035569
2016-07-08 19:47:15	5.03186043540167			2016-07-11 04:36:02	9.41813893460969			2016-07-11 18:15:04	2.58588477402322
2016-07-08 19:47:15	10.1291802652713			2016-07-11 04:36:43	3.70810509920341			2016-07-11 18:15:04	1.3798044161956
2016-07-08 19:47:15	15.0041839278347			2016-07-11 04:36:43	5.99049068760101			2016-07-11 18:15:04	0.669429755858695
2016-07-08 19:47:15	8.19288534903163			2016-07-11 04:37:10	2.69079893316897			2016-07-11 18:15:04	1.87160277469525
2016-07-08 19:47:15	27.7543215784192			2016-07-11 04:37:10	11.3095644204746			2016-07-11 18:15:04	3.89642818541349
2016-07-08 19:47:15	7.32359880641888			2016-07-11 04:37:23	28.237566915015			2016-07-11 18:15:04	0.433777208391676
2016-07-08 19:47:15	1.23345825350481			2016-07-11 04:37:36	14.4836865184827			2016-07-11 18:15:04	4.74467895178304
2016-07-08 19:47:29	0.639532458578034			2016-07-11 04:37:50	3497.06255840774			2016-07-11 18:15:04	3.39250753427945
2016-07-08 19:47:29	1.17650002751941			2016-07-11 04:37:50	36.3937230982313			2016-07-11 18:15:17	1.32608988221415
2016-07-08 19:47:29	0.415040824327656			2016-07-11 04:37:50	40.7692808265891			2016-07-11 18:15:17	2.92017419539009
2016-07-08 19:47:29	8.35396943820979			2016-07-11 04:37:50	6.07041525380418			2016-07-11 18:15:17	0.946806971220946
2016-07-08 19:47:29	2.16255874034335			2016-07-11 04:37:50	10.2273531037263			2016-07-11 18:15:17	0.550389594166291
2016-07-08 19:47:29	0.688145736672174			2016-07-11 04:37:50	352.236016018911			2016-07-11 18:15:17	3.97725741660579
2016-07-08 19:47:29	0.388420721733039			2016-07-11 04:37:50	14.3488436412196			2016-07-11 18:15:17	0.606537865682383
2016-07-08 19:47:29	4.03792771516522			2016-07-11 04:38:04	3.9798434270798			2016-07-11 18:15:17	3.14556716590407
2016-07-08 19:47:29	4.78535250353865			2016-07-11 04:38:04	6.31011520654494			2016-07-11 18:15:17	2.43166345317245
2016-07-08 19:47:29	1.7418190295905			2016-07-11 04:38:17	22.6403515708088			2016-07-11 18:15:17	3.37783900953656
2016-07-08 19:47:29	16.3209107911444			2016-07-11 04:38:17	4.73927970716755			2016-07-11 18:15:17	0.37729130572057
2016-07-08 19:47:29	21.6827482493962			2016-07-11 04:38:31	3.0296708126287			2016-07-11 18:15:17	3.01085042125729
2016-07-08 19:47:29	9.11889536130291			2016-07-11 04:38:31	557.502505804518			2016-07-11 18:15:17	0.569911340485149
2016-07-08 19:47:29	8.07669069403346			2016-07-11 04:38:31	66.3367240620877			2016-07-11 18:15:31	3.30189330451625
2016-07-08 19:47:29	3.89269370704698			2016-07-11 04:39:11	7.14979793662684			2016-07-11 18:15:31	3.2031905670163
2016-07-08 19:47:29	13.8648680661423			2016-07-11 04:39:38	159.10203635071			2016-07-11 18:15:31	3.56231919754171
2016-07-08 19:47:29	0.335980761101195			2016-07-11 04:39:52	25.1289306672076			2016-07-11 18:15:44	1.69322335210905
2016-07-08 19:47:29	12.4858468862724			2016-07-11 04:39:52	54.1324336397128			2016-07-11 18:15:44	3.59657673908861
2016-07-08 19:47:29	7.97609762392033			2016-07-11 04:39:52	13.6142649671853			2016-07-11 18:15:44	4.77154481243792
2016-07-08 19:47:29	16.6282959541799			2016-07-11 04:39:52	1055.37686770409			2016-07-11 18:15:44	2.44295539677028
2016-07-08 19:47:29	4.46777260367742			2016-07-11 04:40:05	2259.1554806815			2016-07-11 18:15:44	2.29105272770087
2016-07-08 19:47:29	0.81083049528919			2016-07-11 04:40:05	49.4319754941106			2016-07-11 18:15:44	2.37633420570976
2016-07-08 19:47:29	157.296439792389			2016-07-11 04:40:05	5.34378672119064			2016-07-11 18:15:44	2.57166097085691
2016-07-08 19:47:29	3.93238132799386			2016-07-11 04:40:05	22.3975083749865			2016-07-11 18:15:44	3.69123541318053
2016-07-08 19:47:29	1.54217325645499			2016-07-11 04:40:32	411.161084616622			2016-07-11 18:15:44	2.06863494454565
2016-07-08 19:47:29	8.26208040863048			2016-07-11 04:40:46	7.66242675985443			2016-07-11 18:15:44	3.4311370906801
2016-07-08 19:47:29	6.41372639443684			2016-07-11 04:40:46	2.41303045781733			2016-07-11 18:15:44	1.34145858097799
2016-07-08 19:47:29	8.21210706373408			2016-07-11 04:40:59	13.3289756540415			2016-07-11 18:15:58	4.78873805415815
2016-07-08 19:47:29	7.2897141508066			2016-07-11 04:41:12	2679.28228089894			2016-07-11 18:15:58	2.51280983143921
2016-07-08 19:47:29	3.86585563009529			2016-07-11 04:41:12	140.074611339904			2016-07-11 18:15:58	4.1362089238613
2016-07-08 19:47:29	9.44873570973247			2016-07-11 04:41:40	670.818038412338			2016-07-11 18:15:58	0.958798201483709
2016-07-08 19:47:29	4.84807862267281			2016-07-11 04:41:40	5.95837611877293			2016-07-11 18:15:58	1.13131000829359
2016-07-08 19:47:29	2.29794863750446			2016-07-11 04:41:53	9.81734687062313			2016-07-11 18:15:58	3.34362340957119
2016-07-08 19:47:29	2.17268594702918			2016-07-11 04:42:06	0.508511897446456			2016-07-11 18:16:11	3.25068420134529
2016-07-08 19:47:29	5.43958725836475			2016-07-11 04:42:20	1.77193139771521			2016-07-11 18:16:11	3.50467214122523
2016-07-08 19:47:42	319.04767516367			2016-07-11 04:42:20	1.55088988066885			2016-07-11 18:16:11	3.30644748402634
2016-07-08 19:47:42	12.6845959658306			2016-07-11 04:42:33	18.2340209087444			2016-07-11 18:16:11	1.20577144651504
2016-07-08 19:47:42	13.2072191793132			2016-07-11 04:42:33	2574.81242438345			2016-07-11 18:16:11	2.22018735122274
2016-07-08 19:47:42	15.9870569841797			2016-07-11 04:42:47	24.9101972395226			2016-07-11 18:16:11	4.54379850162265
2016-07-08 19:47:42	8.42716578327314			2016-07-11 04:42:47	991.687604553128			2016-07-11 18:16:11	3.88994447328856
2016-07-08 19:47:42	2.49400122909016			2016-07-11 04:43:14	27.0597167269097			2016-07-11 18:16:11	3.26079650773001
2016-07-08 19:47:42	10.3352606856098			2016-07-11 04:43:28	7.03193586250187			2016-07-11 18:16:11	3.3899198622693
2016-07-08 19:47:42	13.0719338973888			2016-07-11 04:43:41	55.055954935313			2016-07-11 18:16:11	3.76790895261533
2016-07-08 19:47:42	8.94802057942112			2016-07-11 04:43:41	22.0924625276738			2016-07-11 18:16:11	3.25144806736905
2016-07-08 19:47:42	1.91920167115159			2016-07-11 04:44:08	1.22123556410037			2016-07-11 18:16:11	1.09651626262188
2016-07-08 19:47:42	11.8414281923272			2016-07-11 04:44:21	1634.55815062893			2016-07-11 18:16:25	4.48117137996923
2016-07-08 19:47:42	1.59106258787225			2016-07-11 04:44:21	4.37916769042282			2016-07-11 18:16:25	0.545150438918993
2016-07-08 19:47:42	10.3082363896996			2016-07-11 04:44:21	10.3325684150009			2016-07-11 18:16:25	3.97665897238232
2016-07-08 19:47:42	7.52232462074929			2016-07-11 04:44:48	8.98286604725071			2016-07-11 18:16:25	6.5083547367925
2016-07-08 19:47:42	0.321529528987651			2016-07-11 04:44:48	4.74714409764509			2016-07-11 18:16:25	2.76532716930407
2016-07-08 19:47:42	7.62608787499359			2016-07-11 04:45:02	437.426933972015			2016-07-11 18:16:25	0.909706623731117
2016-07-08 19:47:42	3.03395363394516			2016-07-11 04:45:02	9.01376804790755			2016-07-11 18:16:38	2.41910126332681
2016-07-08 19:47:42	0.642700644087905			2016-07-11 04:45:02	4.6434095147293			2016-07-11 18:16:38	2.3712674604044
2016-07-08 19:47:42	6.05756012216755			2016-07-11 04:45:02	0.66484284916685			2016-07-11 18:16:38	3.34990416055491
2016-07-08 19:47:42	14.7997759222376			2016-07-11 04:45:02	65.8232770361522			2016-07-11 18:16:38	0.458046778169602
2016-07-08 19:47:42	11.8331962890962			2016-07-11 04:45:02	60.6159559086744			2016-07-11 18:16:38	1.01988319692725
2016-07-08 19:47:42	4.18107865993261			2016-07-11 04:45:02	740.663832146245			2016-07-11 18:16:38	3.81372817264789
2016-07-08 19:47:42	8.19687048285172			2016-07-11 04:45:15	1.84978455139694			2016-07-11 18:16:38	1.97500923107473
2016-07-08 19:47:42	16.7035753948199			2016-07-11 04:45:28	808.257060258722			2016-07-11 18:16:38	0.606294357095645
2016-07-08 19:47:42	7.06570954523336			2016-07-11 04:45:28	5.48014104581403			2016-07-11 18:16:38	1.50762710763244
2016-07-08 19:47:42	4.0051500341146			2016-07-11 04:45:28	1.89966142857446			2016-07-11 18:16:38	3.19553141482318
2016-07-08 19:47:42	1.99581592951257			2016-07-11 04:45:28	3.01795921471092			2016-07-11 18:16:38	0.414011390548491
2016-07-08 19:47:56	5.15745758595505			2016-07-11 04:45:28	10.7484019342398			2016-07-11 18:16:38	1.16829150332099
2016-07-08 19:47:56	441.129218594557			2016-07-11 04:45:28	2.0429418528881			2016-07-11 18:16:38	0.674035200757726
2016-07-08 19:47:56	1.3640398916789			2016-07-11 04:45:28	3.10444633000584			2016-07-11 18:16:38	4.30295573800299
2016-07-08 19:47:56	6.01038933419541			2016-07-11 04:45:28	2.42438213256866			2016-07-11 18:16:38	1.05594034051723
2016-07-08 19:47:56	4.5837493124038			2016-07-11 04:45:28	14.2614327424357			2016-07-11 18:16:52	1.90577893715474
2016-07-08 19:47:56	5.11441601478675			2016-07-11 04:45:42	8.51644891308902			2016-07-11 18:16:52	0.559772725640857
2016-07-08 19:47:56	5.69998450197351			2016-07-11 04:45:42	14.6866470383028			2016-07-11 18:16:52	2.98591251173731
2016-07-08 19:47:56	2.94338727860568			2016-07-11 04:45:56	1.27124287340167			2016-07-11 18:16:52	4.3707961073198
2016-07-08 19:47:56	0.910099906851124			2016-07-11 04:45:56	7.71308080154153			2016-07-11 18:16:52	3.78884808533955
2016-07-08 19:47:56	8.27395706686593			2016-07-11 04:46:09	17.9745113758465			2016-07-11 18:17:05	3.71253629079069
2016-07-08 19:47:56	5.69409826064663			2016-07-11 04:46:09	8.57120310640173			2016-07-11 18:17:05	1.83440142218521
2016-07-08 19:47:56	1.63725893810159			2016-07-11 04:46:09	14.0297252304105			2016-07-11 18:17:05	2.84144714485967
2016-07-08 19:47:56	0.785999834032139			2016-07-11 04:46:22	9.56186192018603			2016-07-11 18:17:19	3.77744633415602
2016-07-08 19:47:56	220.925935409539			2016-07-11 04:46:50	294.545988967153			2016-07-11 18:17:19	2.95505503943899
2016-07-08 19:47:56	11.1946104946074			2016-07-11 04:46:50	2700.44860973221			2016-07-11 18:17:32	1.92536585191229
2016-07-08 19:47:56	9.14065383959009			2016-07-11 04:47:03	942.824000714504			2016-07-11 18:17:32	1.74355371252048
2016-07-08 19:47:56	10.9202312858546			2016-07-11 04:47:03	3.41692985087346			2016-07-11 18:17:32	2.50360794577699
2016-07-08 19:47:56	6.78656795269032			2016-07-11 04:47:30	3.09925027441743			2016-07-11 18:17:32	0.576992675681826
2016-07-08 19:47:56	342.67784714745			2016-07-11 04:47:30	3.27611730366928			2016-07-11 18:17:46	2.06046906426955
2016-07-08 19:47:56	0.970776777001303			2016-07-11 04:47:30	2.04372692052735			2016-07-11 18:17:46	3.32798292215858
2016-07-08 19:47:56	0.397947137231036			2016-07-11 04:47:43	1.46629083274631			2016-07-11 18:17:46	4.34823682937438
2016-07-08 19:47:56	4.38245399120729			2016-07-11 04:48:11	503.446345922145			2016-07-11 18:17:46	6.56428220823753
2016-07-08 19:47:56	2.66815097842631			2016-07-11 04:48:11	3.45002993755528			2016-07-11 18:17:59	0.852650640381091
2016-07-08 19:47:56	1.68630184443441			2016-07-11 04:48:11	3.58552177244668			2016-07-11 18:17:59	1.03690557452224
2016-07-08 19:47:56	12.0897152072068			2016-07-11 04:49:04	0.596190057248962			2016-07-11 18:17:59	1.5437170900995
2016-07-08 19:47:56	11.9161311262081			2016-07-11 04:49:04	0.685674284778324			2016-07-11 18:17:59	2.85138339453328
2016-07-08 19:47:56	5.89994838330172			2016-07-11 04:49:04	0.607283203575408			2016-07-11 18:17:59	3.82074757433137
2016-07-08 19:47:56	16.7102890388207			2016-07-11 04:49:04	1.38520644666977			2016-07-11 18:17:59	3.59063480973675
2016-07-08 19:47:56	4.3470151644063			2016-07-11 04:49:04	2.41135609932019			2016-07-11 18:17:59	7.69571002772207
2016-07-08 19:47:56	5.73000225413565			2016-07-11 04:49:04	8.66098554660166			2016-07-11 18:17:59	0.922871607857729
2016-07-08 19:47:56	0.370539178994541			2016-07-11 04:49:04	2.09595119017147			2016-07-11 18:17:59	1.08453554619024
2016-07-08 19:47:56	5.54553806527315			2016-07-11 04:49:04	1.27115921645167			2016-07-11 18:17:59	3.65663629828331
2016-07-08 19:47:56	23.9251040164225			2016-07-11 04:49:04	0.785639784606021			2016-07-11 18:17:59	2.41052501107469
2016-07-08 19:47:56	23.153798964951			2016-07-11 04:49:04	0.799450626698792			2016-07-11 18:17:59	1.80740689144562
2016-07-08 19:47:56	18.9911377709311			2016-07-11 04:49:04	256.330581706931			2016-07-11 18:17:59	0.497354065603708
2016-07-08 19:47:56	6.33400336263547			2016-07-11 04:49:18	1.11271430334167			2016-07-11 18:17:59	2.53373281840943
2016-07-08 19:47:56	2.90675452571687			2016-07-11 04:49:31	2.26838660826894			2016-07-11 18:17:59	1.44365274477831
2016-07-08 19:47:56	11.5844187421727			2016-07-11 04:49:58	18.1007271164806			2016-07-11 18:17:59	0.865799650979754
2016-07-08 19:47:56	5.27530589161877			2016-07-11 04:50:12	0.360696610051504			2016-07-11 18:17:59	1.34687553270075
2016-07-08 19:47:56	15.392959447653			2016-07-11 04:50:12	0.743053234828548			2016-07-11 18:17:59	2.95618839649477
2016-07-08 19:47:56	6.95346670989188			2016-07-11 04:50:12	237.555036010742			2016-07-11 18:17:59	1.22962338229899
2016-07-08 19:47:56	7.31238268716745			2016-07-11 04:50:12	338.564950673578			2016-07-11 18:17:59	1.07861296339176
2016-07-08 19:47:56	411.035730448219			2016-07-11 04:50:12	4.73926973016803			2016-07-11 18:17:59	2.41643521844252
2016-07-08 19:47:56	4.26965303853471			2016-07-11 04:50:12	1.92683490524716			2016-07-11 18:18:13	2.17610739923454
2016-07-08 19:47:56	2.7820955658263			2016-07-11 04:50:12	0.785027591095269			2016-07-11 18:18:13	1.84741128544267
2016-07-08 19:47:56	4.74857887157205			2016-07-11 04:50:12	237.642182692137			2016-07-11 18:18:13	0.614958306993691
2016-07-08 19:47:56	9.23525424231687			2016-07-11 04:50:12	3.43900639339697			2016-07-11 18:18:13	1.12030918743104
2016-07-08 19:47:56	9.73052491277492			2016-07-11 04:50:12	0.413367610558023			2016-07-11 18:18:13	1.94850501132809
2016-07-08 19:48:09	10.5977851130067			2016-07-11 04:50:39	603.634814287709			2016-07-11 18:18:13	0.660676841141115
2016-07-08 19:48:09	319.556444520952			2016-07-11 04:50:39	8.32946548839284			2016-07-11 18:18:13	4.79659332494259
2016-07-08 19:48:09	9.436142215137			2016-07-11 04:50:52	3.97642037263193			2016-07-11 18:18:13	2.64827643616967
2016-07-08 19:48:09	2.17094988526902			2016-07-11 04:50:52	7.42885636161698			2016-07-11 18:18:13	0.530284318088304
2016-07-08 19:48:09	11.1117197735264			2016-07-11 04:50:52	7.81058283874328			2016-07-11 18:18:13	3.63621202621117
2016-07-08 19:48:09	7.53951535111203			2016-07-11 04:51:19	1.55776902360835			2016-07-11 18:18:26	1.64750591247168
2016-07-08 19:48:09	1.20182583106599			2016-07-11 04:51:19	191.200379793158			2016-07-11 18:18:26	3.07543391190121
2016-07-08 19:48:09	201.841593231183			2016-07-11 04:51:19	3.73461486324788			2016-07-11 18:18:26	1.42411470451293
2016-07-08 19:48:09	13.3052522628666			2016-07-11 04:51:33	23.4415326384235			2016-07-11 18:18:26	1592.28294447567
2016-07-08 19:48:09	4.82538136921689			2016-07-11 04:51:33	7.83432171750323			2016-07-11 18:18:26	4.29352162893788
2016-07-08 19:48:09	4.31315998973308			2016-07-11 04:51:46	12.1150360844035			2016-07-11 18:18:26	2.18563583042538
2016-07-08 19:48:09	4.75297074765396			2016-07-11 04:51:46	4.31034074063044			2016-07-11 18:18:26	3.16717376014289
2016-07-08 19:48:09	1.73129511917935			2016-07-11 04:51:46	0.661101108908047			2016-07-11 18:18:26	2.5812494823328
2016-07-08 19:48:09	12.5854466637668			2016-07-11 04:51:46	0.825633748596788			2016-07-11 18:18:26	0.450134177930387
2016-07-08 19:48:09	8.62436162271271			2016-07-11 04:51:46	2.53397912052214			2016-07-11 18:18:26	1.05779144940995
2016-07-08 19:48:09	5.24713888892257			2016-07-11 04:52:13	873.772748678488			2016-07-11 18:18:26	0.572893363472585
2016-07-08 19:48:09	11.7999329196895			2016-07-11 04:52:26	4.5520999799879			2016-07-11 18:18:26	1.86342310145747
2016-07-08 19:48:09	5.22392572132308			2016-07-11 04:52:40	319.691133154432			2016-07-11 18:18:26	3.58866383763433
2016-07-08 19:48:09	0.610860237282305			2016-07-11 04:53:07	2617.21468357071			2016-07-11 18:18:26	1.04853490207864
2016-07-08 19:48:09	0.593572842274893			2016-07-11 04:53:07	778.684827804973			2016-07-11 18:18:26	3.25786950246644
2016-07-08 19:48:09	25.5635467718736			2016-07-11 04:53:07	1704.82811863785			2016-07-11 18:18:26	1.33198060272798
2016-07-08 19:48:09	10.3313750117143			2016-07-11 04:53:07	652.753271696048			2016-07-11 18:18:26	4.40248729526838
2016-07-08 19:48:09	8.53248060369292			2016-07-11 04:53:07	2.43565529780918			2016-07-11 18:18:26	1.47326918235417
2016-07-08 19:48:09	9.20602732897449			2016-07-11 04:53:07	9.73096919261186			2016-07-11 18:18:26	1.82459406048456
2016-07-08 19:48:09	1.7524470917611			2016-07-11 04:53:07	2.09743772266925			2016-07-11 18:18:26	1.33447329586982
2016-07-08 19:48:09	0.909930781160774			2016-07-11 04:53:20	3.22926966622904			2016-07-11 18:18:26	3.52551073978846
2016-07-08 19:48:09	8.01065900790476			2016-07-11 04:53:20	0.773118334099338			2016-07-11 18:18:26	2.67908667703893
2016-07-08 19:48:09	9.76104917376424			2016-07-11 04:53:34	6.08853337061719			2016-07-11 18:18:26	3.7910617810501
2016-07-08 19:48:09	13.5386712369232			2016-07-11 04:53:47	530.138222145666			2016-07-11 18:18:40	2.87258794800269
2016-07-08 19:48:09	9.50796558949166			2016-07-11 04:53:47	819.018162999765			2016-07-11 18:18:40	3.09120089762555
2016-07-08 19:48:09	1.3127187199314			2016-07-11 04:54:01	3.7073338132988			2016-07-11 18:18:40	1.42856554095401
2016-07-08 19:48:09	0.718466386036055			2016-07-11 04:54:01	0.428352055501128			2016-07-11 18:18:40	3.24235978728536
2016-07-08 19:48:09	2.15802330933897			2016-07-11 04:54:01	402.623639759107			2016-07-11 18:18:40	0.577997699165042
2016-07-08 19:48:22	13.4496025148288			2016-07-11 04:54:01	720.906161916184			2016-07-11 18:18:40	2.28993381346943
2016-07-08 19:48:22	140.910951332176			2016-07-11 04:54:41	0.595073465900676			2016-07-11 18:18:40	1.33126613587671
2016-07-08 19:48:22	2.95977102180439			2016-07-11 04:54:54	273.302519915781			2016-07-11 18:18:40	1.07631466804327
2016-07-08 19:48:22	2.08450273705585			2016-07-11 04:54:54	3.44540045456951			2016-07-11 18:18:40	0.884463610242486
2016-07-08 19:48:22	4.43054239791776			2016-07-11 04:54:54	1.66441839409784			2016-07-11 18:18:40	2.46423978738694
2016-07-08 19:48:22	1.82324894966669			2016-07-11 04:55:08	2042.01431672921			2016-07-11 18:18:40	5.8164411951329
2016-07-08 19:48:22	0.478469171057262			2016-07-11 04:55:21	4.70627436633635			2016-07-11 18:18:40	3.42514002303955
2016-07-08 19:48:22	6.00656702375401			2016-07-11 04:55:21	9.15703039516388			2016-07-11 18:18:53	2.84084680039648
2016-07-08 19:48:22	3.64600338186526			2016-07-11 04:55:21	792.420783959459			2016-07-11 18:18:53	2.80054727765188
2016-07-08 19:48:22	2.06853567356793			2016-07-11 04:55:48	473.203161854791			2016-07-11 18:18:53	3.30646820457253
2016-07-08 19:48:22	3.65970553007521			2016-07-11 04:55:48	0.707089941813601			2016-07-11 18:18:53	3.70762072029562
2016-07-08 19:48:22	12.9882726911535			2016-07-11 04:55:48	0.983210394169318			2016-07-11 18:18:53	0.870805036081429
2016-07-08 19:48:22	234.303821872909			2016-07-11 04:55:48	1.59242743558899			2016-07-11 18:18:53	1.23957478528729
2016-07-08 19:48:22	194.962802103257			2016-07-11 04:56:02	5.90104377285109			2016-07-11 18:18:53	0.463765507028896
2016-07-08 19:48:22	6.54191843779101			2016-07-11 04:56:16	5.02338522295955			2016-07-11 18:18:53	1.96545828502354
2016-07-08 19:48:22	4.41704780973008			2016-07-11 04:56:43	461.937525441036			2016-07-11 18:18:53	2.56341052337064
2016-07-08 19:48:22	3.5323463738859			2016-07-11 04:56:43	77.3084637166251			2016-07-11 18:18:53	3.69962588934339
2016-07-08 19:48:22	13.5457337254326			2016-07-11 04:56:43	601.201267330007			2016-07-11 18:18:53	0.519232410936356
2016-07-08 19:48:22	2.31497813899919			2016-07-11 04:56:56	7.80339389986979			2016-07-11 18:18:53	1.24068059855162
2016-07-08 19:48:22	0.830051686321795			2016-07-11 04:56:56	2.38108941838995			2016-07-11 18:18:53	0.834532901724298
2016-07-08 19:48:22	2.93806841046501			2016-07-11 04:56:56	5.82892054139184			2016-07-11 18:18:53	3.24397062352771
2016-07-08 19:48:22	86.5591936259781			2016-07-11 04:57:23	26.2539728721335			2016-07-11 18:18:53	3.70982339145797
2016-07-08 19:48:22	5.43021444901033			2016-07-11 04:57:23	7.18010908797631			2016-07-11 18:18:53	4.02962884495601
2016-07-08 19:48:22	13.4317980994823			2016-07-11 04:57:50	1.92161629261374			2016-07-11 18:18:53	3.25727452173191
2016-07-08 19:48:22	4.51883122334816			2016-07-11 04:58:04	66.3593290676715			2016-07-11 18:18:53	3.86389509687825
2016-07-08 19:48:22	19.7398826129423			2016-07-11 04:58:04	4.74223644885657			2016-07-11 18:19:06	0.903750399307343
2016-07-08 19:48:22	21.4117361198197			2016-07-11 04:58:30	865.143660196484			2016-07-11 18:19:06	3.81937723900357
2016-07-08 19:48:22	11.6769102892933			2016-07-11 04:58:30	1.32572095110534			2016-07-11 18:19:06	3.58248943764378
2016-07-08 19:48:22	10.5746356957206			2016-07-11 04:58:30	2.40511321146989			2016-07-11 18:19:06	0.834441634015177
2016-07-08 19:48:22	5.11993432362732			2016-07-11 04:58:44	5.64900922444484			2016-07-11 18:19:06	1.21018779096466
2016-07-08 19:48:22	10.2159089371632			2016-07-11 04:58:57	2.05663327214118			2016-07-11 18:19:06	0.845281844862036
2016-07-08 19:48:22	2.3453254444827			2016-07-11 04:59:11	0.650290938773297			2016-07-11 18:19:06	3.60027697857625
2016-07-08 19:48:22	0.935216678633002			2016-07-11 04:59:11	0.543507287447947			2016-07-11 18:19:06	3.80008530636527
2016-07-08 19:48:22	2.08701594310377			2016-07-11 04:59:11	345.850280700138			2016-07-11 18:19:06	3.20119193692272
2016-07-08 19:48:22	10.54528623872			2016-07-11 04:59:11	1418.93945735856			2016-07-11 18:19:20	1.09598967799662
2016-07-08 19:48:22	4.9607244925744			2016-07-11 04:59:24	2.19838567184436			2016-07-11 18:19:20	1.49739612648677
2016-07-08 19:48:36	4.81692562073246			2016-07-11 04:59:24	2.14391464928644			2016-07-11 18:19:20	1.73533588799631
2016-07-08 19:48:36	16.1038598586762			2016-07-11 04:59:37	1.81298100662424			2016-07-11 18:19:20	3.50356467693404
2016-07-08 19:48:36	1.64483707599502			2016-07-11 04:59:37	0.737228148483701			2016-07-11 18:19:20	2.24351890270933
2016-07-08 19:48:36	3.66378286470054			2016-07-11 04:59:51	44.9592370442444			2016-07-11 18:19:20	0.700557914533275
2016-07-08 19:48:36	26.1508177386612			2016-07-11 04:59:51	473.057977203147			2016-07-11 18:19:20	0.403938371269746
2016-07-08 19:48:36	17.1456952937275			2016-07-11 05:00:18	70.6184917781726			2016-07-11 18:19:20	3.24476872144368
2016-07-08 19:48:36	11.4374206312489			2016-07-11 05:00:18	10.894998593554			2016-07-11 18:19:20	3.96350846181054
2016-07-08 19:48:36	2.04092525901143			2016-07-11 05:00:18	357.036269114395			2016-07-11 18:19:20	4.85444176418722
2016-07-08 19:48:36	6.33321750521099			2016-07-11 05:00:18	61.1068693499851			2016-07-11 18:19:20	1.33434639777403
2016-07-08 19:48:36	21.8972928954932			2016-07-11 05:00:18	0.275878935437416			2016-07-11 18:19:20	0.894905441596308
2016-07-08 19:48:36	18.1972290574637			2016-07-11 05:00:45	11.0408816251689			2016-07-11 18:19:20	1.36311723719359
2016-07-08 19:48:36	0.330998254906034			2016-07-11 05:00:45	591.925554695516			2016-07-11 18:19:20	1.17668087580333
2016-07-08 19:48:36	1.30850549352593			2016-07-11 05:00:58	798.866967676423			2016-07-11 18:19:20	2.08273871206673
2016-07-08 19:48:36	13.4154042022268			2016-07-11 05:00:58	7.07173908628039			2016-07-11 18:19:20	3.24283845475873
2016-07-08 19:48:36	1.91595482735912			2016-07-11 05:01:12	1.49990633783262			2016-07-11 18:19:20	1.05070688418423
2016-07-08 19:48:36	3.47200360540925			2016-07-11 05:01:12	4.71349445784582			2016-07-11 18:19:20	0.616277348277543
2016-07-08 19:48:36	0.926349035021577			2016-07-11 05:01:26	68.0207433420781			2016-07-11 18:19:20	2.84896454911165
2016-07-08 19:48:36	1.11616132343053			2016-07-11 05:01:26	4.69755248969076			2016-07-11 18:19:20	3.01647748787545
2016-07-08 19:48:36	2.24042359669241			2016-07-11 05:01:53	1.96294521620319			2016-07-11 18:19:20	2.92788105503375
2016-07-08 19:48:36	3.28808642420845			2016-07-11 05:01:53	8.28327372183777			2016-07-11 18:19:20	3.82237395479166
2016-07-08 19:48:36	1.911185120416			2016-07-11 05:02:06	21.5772812959753			2016-07-11 18:19:20	2.84758223616259
2016-07-08 19:48:36	5.37639350755237			2016-07-11 05:02:19	4.98811865931581			2016-07-11 18:19:20	2.16724577198588
2016-07-08 19:48:36	1.17055682069212			2016-07-11 05:02:19	8.17796053192096			2016-07-11 18:19:20	6.79118202106659
2016-07-08 19:48:36	6.25684077775611			2016-07-11 05:02:19	47.5811487852965			2016-07-11 18:19:20	7.26931201507255
2016-07-08 19:48:36	2.70145725223731			2016-07-11 05:02:33	130.522179270886			2016-07-11 18:19:33	1.03111966410167
2016-07-08 19:48:36	5.2246040969352			2016-07-11 05:02:33	0.820276665953557			2016-07-11 18:19:33	1.36728856511629
2016-07-08 19:48:36	16.070611958983			2016-07-11 05:02:33	4.26970278520129			2016-07-11 18:19:33	7.27092256594458
2016-07-08 19:48:36	1.90569746182247			2016-07-11 05:02:33	1.07833765955757			2016-07-11 18:19:33	2.89330711567357
2016-07-08 19:48:49	12.2537452120769			2016-07-11 05:02:33	2.84209157761732			2016-07-11 18:19:33	1.02481885572358
2016-07-08 19:48:49	1.61559325088424			2016-07-11 05:02:33	1.6232942106088			2016-07-11 18:19:33	2.69692113488373
2016-07-08 19:48:49	3.43376530228926			2016-07-11 05:02:33	1.19557890942836			2016-07-11 18:19:33	12.8569431671495
2016-07-08 19:48:49	0.609250214843235			2016-07-11 05:02:46	72.914534801515			2016-07-11 18:19:33	2.53148553717418
2016-07-08 19:48:49	9.29889615073457			2016-07-11 05:02:46	2.95370524137136			2016-07-11 18:19:47	2.37716352657049
2016-07-08 19:48:49	3.02073747889665			2016-07-11 05:02:46	6.05650116710945			2016-07-11 18:19:47	3.88641920680494
2016-07-08 19:48:49	0.49795644999645			2016-07-11 05:02:46	140.451478018573			2016-07-11 18:19:47	3.26043769457521
2016-07-08 19:48:49	9.83931847839315			2016-07-11 05:03:14	784.887772892379			2016-07-11 18:19:47	1.43065713185161
2016-07-08 19:48:49	7.24933053147511			2016-07-11 05:03:41	0.565123755487407			2016-07-11 18:19:47	3.40910141115424
2016-07-08 19:48:49	3.76386480077526			2016-07-11 05:03:54	3.45872235953914			2016-07-11 18:19:47	0.75710084214371
2016-07-08 19:48:49	12.1464699878332			2016-07-11 05:03:54	9.72996068494475			2016-07-11 18:19:47	2.81334450511499
2016-07-08 19:48:49	1.54449240040207			2016-07-11 05:04:08	22.5742499477427			2016-07-11 18:19:47	3.58384366317031
2016-07-08 19:48:49	2.62173770156855			2016-07-11 05:04:08	6.00998892853105			2016-07-11 18:19:47	0.553743367994387
2016-07-08 19:48:49	1.37625106941927			2016-07-11 05:04:08	25.2001839274406			2016-07-11 18:19:47	0.620386695738974
2016-07-08 19:48:49	16.6049556198734			2016-07-11 05:04:08	456.462765627619			2016-07-11 18:19:47	1.39405985600529
2016-07-08 19:48:49	18.796246601942			2016-07-11 05:04:08	3.08445473283207			2016-07-11 18:19:47	3.47367585900217
2016-07-08 19:48:49	16.7395211314602			2016-07-11 05:04:35	862.729375692572			2016-07-11 18:20:00	1.95043121081563
2016-07-08 19:48:49	13.3692900590912			2016-07-11 05:04:48	1.80734839877931			2016-07-11 18:20:00	1.12312135119847
2016-07-08 19:48:49	0.918924452576932			2016-07-11 05:05:01	1.67514636309655			2016-07-11 18:20:00	1.6149737458209
2016-07-08 19:48:49	3.08199431895014			2016-07-11 05:05:01	1.13522182247861			2016-07-11 18:20:00	3.71825980613704
2016-07-08 19:48:49	208.654202702292			2016-07-11 05:05:15	45.8798100500668			2016-07-11 18:20:00	0.416042099594464
2016-07-08 19:48:49	1.14394744079546			2016-07-11 05:05:15	1886.16021944298			2016-07-11 18:20:00	4.18637762766304
2016-07-08 19:48:49	1.96063125649119			2016-07-11 05:05:15	4.96224984495727			2016-07-11 18:20:00	1.44850983981381
2016-07-08 19:48:49	1.19869096944872			2016-07-11 05:05:15	1848.28293173521			2016-07-11 18:20:00	3.19193076863209
2016-07-08 19:48:49	6.90030417971462			2016-07-11 05:05:28	1.45378178800061			2016-07-11 18:20:00	1.01030386583253
2016-07-08 19:48:49	10.257771944785			2016-07-11 05:05:28	0.680740823735983			2016-07-11 18:20:00	0.85921810764737
2016-07-08 19:48:49	1.81523026822371			2016-07-11 05:05:28	10.0963746781238			2016-07-11 18:20:00	3.60251543301631
2016-07-08 19:48:49	6.95910590440942			2016-07-11 05:05:42	0.964500090350824			2016-07-11 18:20:14	4.20494995943151
2016-07-08 19:48:49	6.18293088596991			2016-07-11 05:05:42	1.31979204949764			2016-07-11 18:20:14	3.42660353295653
2016-07-08 19:48:49	9.46263833745435			2016-07-11 05:05:42	575.886244235472			2016-07-11 18:20:14	3.90230730429967
2016-07-08 19:48:49	16.9044972873034			2016-07-11 05:05:42	1.85738550297276			2016-07-11 18:20:14	4.34607570635016
2016-07-08 19:48:49	4.24091855756093			2016-07-11 05:05:42	4.08255091298066			2016-07-11 18:20:14	3.03525846938175
2016-07-08 19:48:49	5.33838547669958			2016-07-11 05:05:55	0.613110543565014			2016-07-11 18:20:14	2.35785409717966
2016-07-08 19:48:49	0.243177492231319			2016-07-11 05:05:55	1.00553701496711			2016-07-11 18:20:14	1.4874874281802
2016-07-08 19:48:49	1.4574463176671			2016-07-11 05:06:09	8.96628759336504			2016-07-11 18:20:14	1.63122838369697
2016-07-08 19:48:49	8.96303290231604			2016-07-11 05:06:09	0.537723144245469			2016-07-11 18:20:14	6.15994463116996
2016-07-08 19:48:49	499.695787700401			2016-07-11 05:06:09	9.3958149260939			2016-07-11 18:20:14	6.53906509799114
2016-07-08 19:48:49	4.63850141323027			2016-07-11 05:06:09	4.61014958127048			2016-07-11 18:20:14	4.49407961453935
2016-07-08 19:48:49	7.45213416526923			2016-07-11 05:06:09	2.47606362839063			2016-07-11 18:20:14	0.573400089600582
2016-07-08 19:48:49	2.72556960565782			2016-07-11 05:06:09	3.03305868926505			2016-07-11 18:20:14	1.11685985478282
2016-07-08 19:49:02	5.81004788844348			2016-07-11 05:06:09	7.71231481401361			2016-07-11 18:20:14	1.18219864918325
2016-07-08 19:49:02	2.3610885466182			2016-07-11 05:06:09	1.98637747283696			2016-07-11 18:20:14	2.30837506912426
2016-07-08 19:49:02	3.68151863167104			2016-07-11 05:06:09	3.09987995925519			2016-07-11 18:20:14	0.506149931446587
2016-07-08 19:49:02	4.90744265966048			2016-07-11 05:06:09	5.68989648667707			2016-07-11 18:20:14	2.17777492547731
2016-07-08 19:49:02	24.267734687362			2016-07-11 05:06:09	2130.7761079786			2016-07-11 18:20:27	1.37616469217997
2016-07-08 19:49:02	7.43128272950868			2016-07-11 05:06:09	9.86164608497595			2016-07-11 18:20:27	2.26558169676038
2016-07-08 19:49:02	10.7940318058839			2016-07-11 05:06:22	675.263679346132			2016-07-11 18:20:27	0.367252588840798
2016-07-08 19:49:02	4.68181761458194			2016-07-11 05:06:22	6.91454107829829			2016-07-11 18:20:27	0.959687650270264
2016-07-08 19:49:02	2.05461914455874			2016-07-11 05:06:36	24.9323115910228			2016-07-11 18:20:27	1.18852107515382
2016-07-08 19:49:02	2.2603895288646			2016-07-11 05:06:49	5.15613288631144			2016-07-11 18:20:27	3.28342414630351
2016-07-08 19:49:02	1.25133729707155			2016-07-11 05:06:49	18.5642290104314			2016-07-11 18:20:27	2.74273115861425
2016-07-08 19:49:02	7.19222106828455			2016-07-11 05:07:03	9.90284068390233			2016-07-11 18:20:27	3.27854276574391
2016-07-08 19:49:02	0.896513890139465			2016-07-11 05:07:16	1.01910808270161			2016-07-11 18:20:27	2.5970323382369
2016-07-08 19:49:02	13.5779327370661			2016-07-11 05:07:16	7.4061019117012			2016-07-11 18:20:27	2.33689537247064
2016-07-08 19:49:02	11.0311200006083			2016-07-11 05:07:16	3.61138218170447			2016-07-11 18:20:27	3.11164145779164
2016-07-08 19:49:02	11.0025002452724			2016-07-11 05:07:16	15.0850099005775			2016-07-11 18:20:27	2.0009128536827
2016-07-08 19:49:02	8.6034565434691			2016-07-11 05:07:16	471.39569089573			2016-07-11 18:20:27	3.63439835287751
2016-07-08 19:49:02	1.71950575458999			2016-07-11 05:07:29	15.6719345943216			2016-07-11 18:20:27	3.18939304183681
2016-07-08 19:49:02	6.83660813614704			2016-07-11 05:07:29	598.752498414596			2016-07-11 18:20:41	3.11910630538689
2016-07-08 19:49:02	4.36069670033849			2016-07-11 05:07:29	0.821088360138156			2016-07-11 18:20:41	0.987680897164852
2016-07-08 19:49:02	0.436213943302102			2016-07-11 05:07:29	4.13803292142366			2016-07-11 18:20:41	2.44567404025491
2016-07-08 19:49:02	1.44160588697345			2016-07-11 05:07:29	7.23465744054189			2016-07-11 18:20:41	1.20509928249301
2016-07-08 19:49:02	1.511553514235			2016-07-11 05:07:43	0.621168720703696			2016-07-11 18:20:41	2.3250738243333
2016-07-08 19:49:02	2.21922810655421			2016-07-11 05:07:43	774.952354462415			2016-07-11 18:20:41	4.56992274248498
2016-07-08 19:49:02	5.27436485015275			2016-07-11 05:07:43	57.2616648584013			2016-07-11 18:20:41	2.47716556225149
2016-07-08 19:49:02	3.25263707495352			2016-07-11 05:07:43	14.1838111194879			2016-07-11 18:20:41	4.42790414378434
2016-07-08 19:49:02	0.526327420566894			2016-07-11 05:07:43	8.31409547903495			2016-07-11 18:20:41	2.79736144064376
2016-07-08 19:49:02	0.786329357084346			2016-07-11 05:07:43	0.689678391857688			2016-07-11 18:20:41	2.11509047853841
2016-07-08 19:49:02	121.195169471116			2016-07-11 05:07:43	2.84374450897036			2016-07-11 18:20:41	2.31489669177682
2016-07-08 19:49:02	9.89756535261987			2016-07-11 05:07:57	648.885117160321			2016-07-11 18:20:41	1.15846697252218
2016-07-08 19:49:02	5.67388493949604			2016-07-11 05:08:10	3.4207681698086			2016-07-11 18:20:41	0.751762069715051
2016-07-08 19:49:02	1.08778948518265			2016-07-11 05:08:10	0.895043762749803			2016-07-11 18:20:41	2.91725719668649
2016-07-08 19:49:02	0.312447899132786			2016-07-11 05:08:10	1.1137168871663			2016-07-11 18:20:41	3.12681610830937
2016-07-08 19:49:02	1.26671560872958			2016-07-11 05:08:10	15.5131788110308			2016-07-11 18:20:41	3.71550664176479
2016-07-08 19:49:02	0.28704121279118			2016-07-11 05:08:10	1.20148851708975			2016-07-11 18:20:54	1.58678780369543
2016-07-08 19:49:02	7.55916633107357			2016-07-11 05:08:10	1.35042093257189			2016-07-11 18:20:54	3.95303181377421
2016-07-08 19:49:16	0.664510675227906			2016-07-11 05:08:10	6.78373517248917			2016-07-11 18:20:54	0.845397473266629
2016-07-08 19:49:16	9.29307197452595			2016-07-11 05:08:10	3.37305091262994			2016-07-11 18:20:54	0.817792404861813
2016-07-08 19:49:16	11.3073045907217			2016-07-11 05:08:10	7.87164691201692			2016-07-11 18:20:54	2.24315088751609
2016-07-08 19:49:16	1.13524466646857			2016-07-11 05:08:10	981.122114689443			2016-07-11 18:20:54	2.53308522956746
2016-07-08 19:49:16	6.28071432609892			2016-07-11 05:08:10	1.49635244462575			2016-07-11 18:20:54	1.42250928621879
2016-07-08 19:49:16	6.88478321865079			2016-07-11 05:08:23	23.2623714427233			2016-07-11 18:20:54	2.47088702085594
2016-07-08 19:49:16	0.470815778254485			2016-07-11 05:08:23	4.28844174044143			2016-07-11 18:20:54	2.11842028221699
2016-07-08 19:49:16	0.493968815427779			2016-07-11 05:08:37	1.49639010275943			2016-07-11 18:20:54	1.40748145261946
2016-07-08 19:49:16	7.27016381699833			2016-07-11 05:08:37	5.84884422334811			2016-07-11 18:20:54	1.42874755722227
2016-07-08 19:49:16	5.17970906869786			2016-07-11 05:08:37	24.5229059894147			2016-07-11 18:20:54	4.34149396956911
2016-07-08 19:49:16	7.19266751180547			2016-07-11 05:08:37	6.87902242677224			2016-07-11 18:20:54	0.885886291075547
2016-07-08 19:49:16	6.21375066720107			2016-07-11 05:08:37	33.3828325389833			2016-07-11 18:21:08	3.35488937119612
2016-07-08 19:49:16	7.52404301113254			2016-07-11 05:08:37	6.47773898330475			2016-07-11 18:21:08	5.5582348302386
2016-07-08 19:49:16	5.1483017476451			2016-07-11 05:08:50	9.29190767461036			2016-07-11 18:21:08	4.22232125971264
2016-07-08 19:49:16	10.479783684311			2016-07-11 05:08:50	0.831687128105982			2016-07-11 18:21:08	0.453367708715134
2016-07-08 19:49:16	1.35684712727357			2016-07-11 05:08:50	0.867219253632396			2016-07-11 18:21:08	4.79879390626437
2016-07-08 19:49:16	8.46797925965454			2016-07-11 05:08:50	6.39397591588799			2016-07-11 18:21:08	2.59972625457353
2016-07-08 19:49:16	16.9408106664707			2016-07-11 05:08:50	7.2088182048688			2016-07-11 18:21:08	2.46298080257581
2016-07-08 19:49:16	9.82967377750749			2016-07-11 05:09:04	1595.20113896289			2016-07-11 18:21:08	2.2201422288481
2016-07-08 19:49:16	24.9044900466769			2016-07-11 05:09:04	24.3620762324561			2016-07-11 18:21:08	1.9162813440999
2016-07-08 19:49:16	9.67229390199498			2016-07-11 05:09:04	10.3946453862801			2016-07-11 18:21:08	0.780897492860972
2016-07-08 19:49:16	8.53497906960089			2016-07-11 05:09:04	5.17556397583126			2016-07-11 18:21:08	4.56737775759897
2016-07-08 19:49:16	0.318117506579846			2016-07-11 05:09:04	8.76611175904606			2016-07-11 18:21:08	1.52796306842705
2016-07-08 19:49:16	2.26677941279363			2016-07-11 05:09:17	48.7377192065718			2016-07-11 18:21:08	3.53676356305879
2016-07-08 19:49:16	2.23824903956289			2016-07-11 05:09:17	9.74909231615375			2016-07-11 18:21:08	1.53453120580573
2016-07-08 19:49:29	0.945682149096205			2016-07-11 05:09:17	15.5718391519141			2016-07-11 18:21:08	1.21233624359595
2016-07-08 19:49:29	0.218566410047621			2016-07-11 05:09:17	2.49275134827711			2016-07-11 18:21:08	2.02084635834742
2016-07-08 19:49:29	1.39262514283031			2016-07-11 05:09:17	25.1165057859474			2016-07-11 18:21:08	3.16634808288097
2016-07-08 19:49:29	0.987398897590488			2016-07-11 05:09:17	28.9442194632457			2016-07-11 18:21:21	2.37267529838545
2016-07-08 19:49:29	5.68034188565475			2016-07-11 05:09:31	13.7543207512525			2016-07-11 18:21:21	1.05154722075047
2016-07-08 19:49:29	2.66358785173795			2016-07-11 05:09:31	6.18277426921397			2016-07-11 18:21:21	0.905898484793694
2016-07-08 19:49:29	9.23100085762747			2016-07-11 05:09:31	1764.10942864636			2016-07-11 18:21:21	0.48692778330671
2016-07-08 19:49:29	6.10569561836604			2016-07-11 05:09:31	8.71313170846719			2016-07-11 18:21:21	3.03837421435607
2016-07-08 19:49:29	0.988945477842518			2016-07-11 05:09:31	5.63761998484506			2016-07-11 18:21:21	1.74185019187226
2016-07-08 19:49:29	2.02893815295529			2016-07-11 05:09:44	7.37138107261204			2016-07-11 18:21:21	0.973334147774555
2016-07-08 19:49:29	8.21577823701025			2016-07-11 05:09:44	0.677478777163145			2016-07-11 18:21:21	2.17345713016462
2016-07-08 19:49:29	0.746846115277281			2016-07-11 05:09:44	1.85828095607999			2016-07-11 18:21:21	1.87752940719651
2016-07-08 19:49:29	13.6029714770366			2016-07-11 05:09:44	26.9011565050205			2016-07-11 18:21:21	1.39703572297501
2016-07-08 19:49:29	5.10128624369062			2016-07-11 05:09:44	1.74681940340667			2016-07-11 18:21:21	4.4840470881983
2016-07-08 19:49:29	8.00956863184673			2016-07-11 05:09:44	232.379766475096			2016-07-11 18:21:21	3.49729825465827
2016-07-08 19:49:29	7.30974074186683			2016-07-11 05:09:44	8.8050624511513			2016-07-11 18:21:21	1.19949248767448
2016-07-08 19:49:29	3.15399355229026			2016-07-11 05:09:44	0.423455686461472			2016-07-11 18:21:21	1.14246323039582
2016-07-08 19:49:29	5.2886181629506			2016-07-11 05:09:44	315.071773410333			2016-07-11 18:21:21	2.40413748393206
2016-07-08 19:49:29	3.97258920668242			2016-07-11 05:09:58	11.2648173320613			2016-07-11 18:21:35	1.27885457229564
2016-07-08 19:49:29	1.74354139759215			2016-07-11 05:09:58	1097.28120339392			2016-07-11 18:21:35	2.28147985468656
2016-07-08 19:49:29	7.00732618818256			2016-07-11 05:09:58	27.6427399775748			2016-07-11 18:21:35	1.52925491785458
2016-07-08 19:49:29	4.15799414136039			2016-07-11 05:09:58	11.2220049134672			2016-07-11 18:21:35	2.06026161199643
2016-07-08 19:49:29	6.07434655199			2016-07-11 05:09:58	11.3623488048668			2016-07-11 18:21:35	1.12020054572437
2016-07-08 19:49:29	11.6444771699575			2016-07-11 05:09:58	2.28985252922361			2016-07-11 18:21:35	1.24797490005076
2016-07-08 19:49:29	10.6255263846115			2016-07-11 05:09:58	6.697519985103			2016-07-11 18:21:35	2.38879188782381
2016-07-08 19:49:29	1.81859859183293			2016-07-11 05:10:11	15.8255213181295			2016-07-11 18:21:48	1.79131870669555
2016-07-08 19:49:29	6.67699306397358			2016-07-11 05:10:11	0.692880433162348			2016-07-11 18:21:48	2.38713270563991
2016-07-08 19:49:29	1.10661116178258			2016-07-11 05:10:11	75.3511176184468			2016-07-11 18:21:48	1.04839118270401
2016-07-08 19:49:29	666.767791583568			2016-07-11 05:10:11	1395.95945633485			2016-07-11 18:21:48	1.29864272620522
2016-07-08 19:49:29	7.42174587948107			2016-07-11 05:10:11	19.974098380667			2016-07-11 18:21:48	1.84815497116811
2016-07-08 19:49:29	5.10554269601691			2016-07-11 05:10:11	3.34970946900708			2016-07-11 18:21:48	0.803972040606299
2016-07-08 19:49:29	12.04363528511			2016-07-11 05:10:24	23.5571862633972			2016-07-11 18:21:48	1.83859205359903
2016-07-08 19:49:29	47.4126246082555			2016-07-11 05:10:24	5.01286529736311			2016-07-11 18:22:02	1.77800775962739
2016-07-08 19:49:42	20.8951688719983			2016-07-11 05:10:24	5.96630508411892			2016-07-11 18:22:02	1.54376585060553
2016-07-08 19:49:42	1.12072990433731			2016-07-11 05:10:24	6.85177659344881			2016-07-11 18:22:02	4.2784925065631
2016-07-08 19:49:42	277.196884199653			2016-07-11 05:10:38	21.2610272665158			2016-07-11 18:22:02	1.27869335936744
2016-07-08 19:49:42	2.559808500739			2016-07-11 05:10:38	12.3578760174526			2016-07-11 18:22:02	3.25536650213718
2016-07-08 19:49:42	4.56407092303454			2016-07-11 05:10:38	32.2085824118021			2016-07-11 18:22:02	1.40628390071666
2016-07-08 19:49:42	11.6860539992035			2016-07-11 05:10:38	10.4879840562063			2016-07-11 18:22:02	1.36197830318761
2016-07-08 19:49:42	3.83477361378487			2016-07-11 05:10:38	11.1841211498285			2016-07-11 18:22:02	4.42640433192381
2016-07-08 19:49:42	2.52764591191981			2016-07-11 05:10:38	9.89699862556169			2016-07-11 18:22:02	0.48708092131929
2016-07-08 19:49:42	1.35490354182844			2016-07-11 05:10:38	24.9462905238254			2016-07-11 18:22:02	2.46466261820842
2016-07-08 19:49:42	1.90333743791646			2016-07-11 05:10:38	22.8968138023087			2016-07-11 18:22:02	3.0467786113652
2016-07-08 19:49:42	0.536222670321396			2016-07-11 05:10:38	5.03709916483449			2016-07-11 18:22:02	2.10302138972058
2016-07-08 19:49:42	3.19394066272565			2016-07-11 05:10:38	615.560835113871			2016-07-11 18:22:02	3.56250020592882
2016-07-08 19:49:42	606.373188731369			2016-07-11 05:10:38	1.19282319988108			2016-07-11 18:22:02	1.04561880718545
2016-07-08 19:49:42	3.93826567191507			2016-07-11 05:10:38	6.66824633053215			2016-07-11 18:22:15	6.20874057164222
2016-07-08 19:49:42	1.81751292729504			2016-07-11 05:10:52	0.565799039904431			2016-07-11 18:22:15	1.71283289716853
2016-07-08 19:49:42	52.6374975948969			2016-07-11 05:10:52	3.48361350561262			2016-07-11 18:22:15	0.756672399028095
2016-07-08 19:49:42	11.1729611827581			2016-07-11 05:10:52	0.537072267921218			2016-07-11 18:22:15	2.83116081722136
2016-07-08 19:49:42	7.42854442287352			2016-07-11 05:10:52	3.02513685535691			2016-07-11 18:22:15	0.726574115331795
2016-07-08 19:49:42	9.01171482023327			2016-07-11 05:10:52	21.7884416045308			2016-07-11 18:22:15	1.14286391162555
2016-07-08 19:49:42	2.87207730133126			2016-07-11 05:11:05	0.500048232389834			2016-07-11 18:22:15	2.04430912043718
2016-07-08 19:49:42	8.18968336077953			2016-07-11 05:11:05	1.03723033995536			2016-07-11 18:22:15	0.643180366756736
2016-07-08 19:49:42	16.6172143507396			2016-07-11 05:11:05	9.16721293767935			2016-07-11 18:22:15	0.732120875720496
2016-07-08 19:49:42	7.85344024738784			2016-07-11 05:11:05	17.814644822498			2016-07-11 18:22:15	1.15419399136549
2016-07-08 19:49:42	14.8280552414319			2016-07-11 05:11:05	3.90347631505595			2016-07-11 18:22:15	0.722093591811996
2016-07-08 19:49:42	12.1454191124248			2016-07-11 05:11:19	0.459287001668063			2016-07-11 18:22:15	0.367564662718527
2016-07-08 19:49:42	20.7477199675886			2016-07-11 05:11:19	14.90345410018			2016-07-11 18:22:15	1.27347206530313
2016-07-08 19:49:42	7.30911623420396			2016-07-11 05:11:19	1.4272787875533			2016-07-11 18:22:15	1.41987348958562
2016-07-08 19:49:42	1.94176555204242			2016-07-11 05:11:19	43.5430285824245			2016-07-11 18:22:15	2.46723742993941
2016-07-08 19:49:42	4.78835650835474			2016-07-11 05:11:19	7.27359564341182			2016-07-11 18:22:29	1.28422381922301
2016-07-08 19:49:42	7.31299851795157			2016-07-11 05:11:19	1.51807261746677			2016-07-11 18:22:29	0.775703595430405
2016-07-08 19:49:42	7.5748358956251			2016-07-11 05:11:19	20.1690991897699			2016-07-11 18:22:29	0.492884518695045
2016-07-08 19:49:42	526.031757645769			2016-07-11 05:11:32	5.03945418025599			2016-07-11 18:22:29	3.19919360511766
2016-07-08 19:49:42	11.6274634402022			2016-07-11 05:11:32	9.51428803147001			2016-07-11 18:22:29	1.92819192612097
2016-07-08 19:49:42	11.7026850604477			2016-07-11 05:11:32	6.68131838055987			2016-07-11 18:22:29	3.56559146178494
2016-07-08 19:49:42	275.888085294146			2016-07-11 05:11:32	12.7670431140077			2016-07-11 18:22:29	2.7091250599206
2016-07-08 19:49:42	1.02522858618018			2016-07-11 05:11:32	17.5025189296682			2016-07-11 18:22:29	4.53219828755034
2016-07-08 19:49:56	6.27867980849144			2016-07-11 05:11:32	93.4257867798426			2016-07-11 18:22:29	1.14174670709245
2016-07-08 19:49:56	16.9695572868231			2016-07-11 05:11:32	7.47945628363734			2016-07-11 18:22:29	1.69720726178158
2016-07-08 19:49:56	14.9405640434915			2016-07-11 05:11:32	1.52039307247057			2016-07-11 18:22:29	1.01134547683151
2016-07-08 19:49:56	21.2372648146117			2016-07-11 05:11:32	3.87690254681059			2016-07-11 18:22:29	1.94861025314508
2016-07-08 19:49:56	3.09852745812296			2016-07-11 05:11:45	36.7825329341331			2016-07-11 18:22:29	2.91205985018741
2016-07-08 19:49:56	5.31771481167422			2016-07-11 05:11:45	16.5747424912903			2016-07-11 18:22:29	4.69990813541269
2016-07-08 19:49:56	15.4697266309324			2016-07-11 05:11:45	1.75505197349617			2016-07-11 18:22:29	4.71157058948194
2016-07-08 19:49:56	0.716480254180295			2016-07-11 05:11:45	0.897042274710953			2016-07-11 18:22:29	5.106607443771
2016-07-08 19:49:56	14.0245596290159			2016-07-11 05:11:45	7.13830156488306			2016-07-11 18:22:42	1.96782876439341
2016-07-08 19:49:56	54.0309397508748			2016-07-11 05:11:45	797.013926318407			2016-07-11 18:22:42	0.4648674619363
2016-07-08 19:49:56	4.28196874921016			2016-07-11 05:11:59	25.9416741897709			2016-07-11 18:22:42	3.26620633950628
2016-07-08 19:49:56	0.298310564724506			2016-07-11 05:11:59	273.216631001794			2016-07-11 18:22:42	3.00906582152964
2016-07-08 19:49:56	2.78949694567236			2016-07-11 05:11:59	8.40681555948731			2016-07-11 18:22:42	0.522628084729496
2016-07-08 19:49:56	0.932937610443			2016-07-11 05:12:12	16.6668180265738			2016-07-11 18:22:42	2.77467880472193
2016-07-08 19:49:56	0.887301990212331			2016-07-11 05:12:12	0.432873296148217			2016-07-11 18:22:42	2.91744574352314
2016-07-08 19:49:56	0.520182336296705			2016-07-11 05:12:12	0.706071761131941			2016-07-11 18:22:42	0.764536141141494
2016-07-08 19:49:56	10.7021617196167			2016-07-11 05:12:12	1388.85345414515			2016-07-11 18:22:42	3.02246042831903
2016-07-08 19:49:56	9.57074592590891			2016-07-11 05:12:12	3.3233120231471			2016-07-11 18:22:42	1.78491694415998
2016-07-08 19:49:56	261.184176899109			2016-07-11 05:12:12	1.64843737352234			2016-07-11 18:22:42	4.23001273800764
2016-07-08 19:49:56	18.3841892117403			2016-07-11 05:12:26	9.98879257829367			2016-07-11 18:22:42	1.24652977604126
2016-07-08 19:49:56	11.1663489872559			2016-07-11 05:12:26	38.6122630942797			2016-07-11 18:22:42	2.9005312583342
2016-07-08 19:49:56	8.529761588731			2016-07-11 05:12:26	1.63901018012304			2016-07-11 18:22:42	4.73116097637556
2016-07-08 19:49:56	1.39242429571245			2016-07-11 05:12:26	30.6268921450484			2016-07-11 18:22:42	3.25386581500613
2016-07-08 19:49:56	6.82761643940793			2016-07-11 05:12:26	3.28796968528662			2016-07-11 18:22:42	1.12149861541355
2016-07-08 19:49:56	9.97166660703846			2016-07-11 05:12:40	27.693936225348			2016-07-11 18:22:42	1.06150251774127
2016-07-08 19:49:56	6.89661564902244			2016-07-11 05:12:40	22.5271407185577			2016-07-11 18:22:42	3.50813318488122
2016-07-08 19:49:56	5.84137402449115			2016-07-11 05:12:40	7.05661840468886			2016-07-11 18:22:56	1.20060879538445
2016-07-08 19:50:09	0.594396286077552			2016-07-11 05:12:40	0.659064309995506			2016-07-11 18:22:56	0.466482878298186
2016-07-08 19:50:09	14.0167423209677			2016-07-11 05:12:40	5.35464232604781			2016-07-11 18:22:56	2.80826331782247
2016-07-08 19:50:09	3.58149573742286			2016-07-11 05:12:40	15.5803242321643			2016-07-11 18:22:56	1.48354622261247
2016-07-08 19:50:09	1008.80695465111			2016-07-11 05:12:40	5.01123249312966			2016-07-11 18:22:56	1.57006248168982
2016-07-08 19:50:09	1.99983589552386			2016-07-11 05:12:40	22.7510789636108			2016-07-11 18:22:56	3.77801643267546
2016-07-08 19:50:09	7.21595708309065			2016-07-11 05:12:53	8.11731633253371			2016-07-11 18:22:56	0.418652528995703
2016-07-08 19:50:09	10.9056806193027			2016-07-11 05:12:53	82.3612887908848			2016-07-11 18:22:56	2.45251265879074
2016-07-08 19:50:09	9.8475334929721			2016-07-11 05:12:53	2.99178487183177			2016-07-11 18:22:56	3.23101983504503
2016-07-08 19:50:09	11.1422453725905			2016-07-11 05:12:53	156.828882221474			2016-07-11 18:22:56	0.869123115418957
2016-07-08 19:50:09	11.8500189774495			2016-07-11 05:12:53	14.3133122174197			2016-07-11 18:22:56	0.353856163558489
2016-07-08 19:50:09	5.13689097082014			2016-07-11 05:12:53	39.739593206964			2016-07-11 18:22:56	4.13405959259351
2016-07-08 19:50:09	7.23505508668732			2016-07-11 05:12:53	17.5418657740101			2016-07-11 18:22:56	3.02681241995166
2016-07-08 19:50:09	3.07425507147597			2016-07-11 05:12:53	25.7780428300798			2016-07-11 18:22:56	3.90150866085227
2016-07-08 19:50:09	2.59402804054979			2016-07-11 05:12:53	4.37794662117749			2016-07-11 18:22:56	1.67602347355787
2016-07-08 19:50:09	16.4031653948661			2016-07-11 05:12:53	20.0157042361309			2016-07-11 18:22:56	0.956511966424282
2016-07-08 19:50:09	6.47758796626818			2016-07-11 05:12:53	22.7294867289261			2016-07-11 18:22:56	2.32876308949766
2016-07-08 19:50:09	1.83988252057625			2016-07-11 05:13:06	8.77615385580753			2016-07-11 18:22:56	1.26951763084862
2016-07-08 19:50:09	2.21269737277325			2016-07-11 05:13:06	1.76413867272024			2016-07-11 18:22:56	3.84782377945477
2016-07-08 19:50:09	15.5343198948337			2016-07-11 05:13:06	16.6476521884474			2016-07-11 18:22:56	3.37424737106142
2016-07-08 19:50:09	2.77427199603954			2016-07-11 05:13:06	50.2720589789233			2016-07-11 18:22:56	4.4739302035666
2016-07-08 19:50:09	1.98415577210868			2016-07-11 05:13:06	15.8688208426812			2016-07-11 18:23:09	4.46520242659498
2016-07-08 19:50:09	0.58672449905578			2016-07-11 05:13:06	8.19502097620343			2016-07-11 18:23:09	0.669682586790318
2016-07-08 19:50:09	10.0254335447978			2016-07-11 05:13:06	4.18948835387628			2016-07-11 18:23:09	2.21788186326409
2016-07-08 19:50:09	1.46965660818255			2016-07-11 05:13:06	20.2689220852868			2016-07-11 18:23:09	11.139170651989
2016-07-08 19:50:09	2.16380719910772			2016-07-11 05:13:06	53.5150082899717			2016-07-11 18:23:09	1.85055408549172
2016-07-08 19:50:09	3.55477532101432			2016-07-11 05:13:20	5.62263161836372			2016-07-11 18:23:09	2.76917730291125
2016-07-08 19:50:09	2.07281312623655			2016-07-11 05:13:20	18.0094458038765			2016-07-11 18:23:09	4.80850162452415
2016-07-08 19:50:09	1.67419787428041			2016-07-11 05:13:20	1095.17528496622			2016-07-11 18:23:09	3.70538708681677
2016-07-08 19:50:09	4.75976729890561			2016-07-11 05:13:20	113.032539633766			2016-07-11 18:23:09	2.60618287051036
2016-07-08 19:50:09	1.10036828371062			2016-07-11 05:13:20	21.3966491030049			2016-07-11 18:23:09	2.34799668350117
2016-07-08 19:50:09	1.0416079576034			2016-07-11 05:13:20	45.9810349516381			2016-07-11 18:23:09	3.19256455230718
2016-07-08 19:50:09	10.92656089847			2016-07-11 05:13:20	2.00611409443038			2016-07-11 18:23:09	2.94761730531597
2016-07-08 19:50:09	1.12296683195358			2016-07-11 05:13:20	26.3953499441821			2016-07-11 18:23:09	1.23135277276967
2016-07-08 19:50:09	7.54274925848636			2016-07-11 05:13:20	33.4292337208686			2016-07-11 18:23:09	1.51623461138552
2016-07-08 19:50:22	7.80324261899602			2016-07-11 05:13:20	59.2949628767509			2016-07-11 18:23:09	0.459215402585874
2016-07-08 19:50:22	0.675620876794166			2016-07-11 05:13:33	14.7105091533523			2016-07-11 18:23:09	0.740666506580212
2016-07-08 19:50:22	0.474085530815051			2016-07-11 05:13:33	0.620632013107512			2016-07-11 18:23:09	3.36319650912874
2016-07-08 19:50:22	3.6459011919583			2016-07-11 05:13:33	4.02045997632372			2016-07-11 18:23:23	2.08383983508888
2016-07-08 19:50:22	3.07664140984893			2016-07-11 05:13:33	12.3012717629883			2016-07-11 18:23:23	2.46403156509616
2016-07-08 19:50:22	10.5547262469011			2016-07-11 05:13:33	11.7713981901566			2016-07-11 18:23:23	1.60210071789561
2016-07-08 19:50:22	1.04531336550443			2016-07-11 05:13:33	6.22872947571106			2016-07-11 18:23:23	0.591245109508795
2016-07-08 19:50:22	8.33771612438371			2016-07-11 05:13:33	24.2240642556818			2016-07-11 18:23:23	2.60210569416152
2016-07-08 19:50:22	1.8990622586384			2016-07-11 05:13:33	17.2763841562511			2016-07-11 18:23:23	0.67488561778858
2016-07-08 19:50:22	0.433169619444088			2016-07-11 05:13:33	8.37499457212249			2016-07-11 18:23:23	1.59664123005691
2016-07-08 19:50:22	1.68683268154154			2016-07-11 05:13:33	25.5813167713247			2016-07-11 18:23:23	2.36143579702897
2016-07-08 19:50:22	9.89302944492332			2016-07-11 05:13:47	901.139680816541			2016-07-11 18:23:23	3.6964297358414
2016-07-08 19:50:22	8.52736926142073			2016-07-11 05:13:47	6.00095312721518			2016-07-11 18:23:36	8.58924124263995
2016-07-08 19:50:22	1.68919404858887			2016-07-11 05:13:47	7.67669262644006			2016-07-11 18:23:36	0.57083197618726
2016-07-08 19:50:22	1.25812400736401			2016-07-11 05:13:47	7.22019474170315			2016-07-11 18:23:36	2.90134878515738
2016-07-08 19:50:22	1.57308410012177			2016-07-11 05:13:47	6.70041230081704			2016-07-11 18:23:36	0.938635460411533
2016-07-08 19:50:22	7.63954334623098			2016-07-11 05:13:47	84.5851516124192			2016-07-11 18:23:36	1.77374552638649
2016-07-08 19:50:22	9.52886641301677			2016-07-11 05:13:47	13.9271273370605			2016-07-11 18:23:36	1.44646286349565
2016-07-08 19:50:22	0.523067159853513			2016-07-11 05:13:47	11.7032481901563			2016-07-11 18:23:36	0.429052282552972
2016-07-08 19:50:22	610.142679336213			2016-07-11 05:13:47	8.0480764240407			2016-07-11 18:23:36	3.01907919605604
2016-07-08 19:50:22	1.44445241338154			2016-07-11 05:13:47	20.1975267092563			2016-07-11 18:23:36	0.850681326387848
2016-07-08 19:50:22	38.6653969411388			2016-07-11 05:13:47	48.3865752557526			2016-07-11 18:23:36	2.14337507776242
2016-07-08 19:50:22	2.53527566246289			2016-07-11 05:13:47	3.69985951410909			2016-07-11 18:23:36	1.31139621099306
2016-07-08 19:50:22	3.65100625971741			2016-07-11 05:13:47	44.4989388410892			2016-07-11 18:23:36	3.21711969656777
2016-07-08 19:50:22	7.96929328174895			2016-07-11 05:13:47	10.3549037187407			2016-07-11 18:23:36	3.27316098177731
2016-07-08 19:50:22	7.74329392805172			2016-07-11 05:14:00	7.06187812308534			2016-07-11 18:23:36	0.535378359114418
2016-07-08 19:50:22	12.3565927573184			2016-07-11 05:14:00	9.27093926895961			2016-07-11 18:23:36	2.3726279720891
2016-07-08 19:50:22	3.68427987434996			2016-07-11 05:14:00	28.867266114215			2016-07-11 18:23:36	2.99471960111324
2016-07-08 19:50:22	2.15304852631039			2016-07-11 05:14:00	15.7781569068491			2016-07-11 18:23:50	2.38152791041595
2016-07-08 19:50:22	12.4667804607646			2016-07-11 05:14:00	15.5770905414292			2016-07-11 18:23:50	1.36437131897481
2016-07-08 19:50:22	12.6285421343768			2016-07-11 05:14:00	2.05458428609502			2016-07-11 18:23:50	3.07123131315973
2016-07-08 19:50:22	9.97370850354261			2016-07-11 05:14:00	7.74012939129323			2016-07-11 18:23:50	1.23380831955949
2016-07-08 19:50:22	16.6939853809199			2016-07-11 05:14:00	4.86121061090631			2016-07-11 18:23:50	2.72533512247622
2016-07-08 19:50:22	5.89932769960237			2016-07-11 05:14:00	1775.42449519154			2016-07-11 18:23:50	2.64367694960428
2016-07-08 19:50:36	5.77237386824684			2016-07-11 05:14:00	21.8594127719441			2016-07-11 18:23:50	0.947118729756043
2016-07-08 19:50:36	114.071768444722			2016-07-11 05:14:14	1521.18312045469			2016-07-11 18:23:50	4.58040120872823
2016-07-08 19:50:36	12.9026788213149			2016-07-11 05:14:14	14.5494905805622			2016-07-11 18:23:50	1.55663745946972
2016-07-08 19:50:36	8.06653378159191			2016-07-11 05:14:14	5.73638253169901			2016-07-11 18:23:50	1.03635369061886
2016-07-08 19:50:36	2.70159115106314			2016-07-11 05:14:14	27.62365711388			2016-07-11 18:23:50	1.04689042862577
2016-07-08 19:50:36	0.563008748391529			2016-07-11 05:14:14	34.6141564272762			2016-07-11 18:23:50	4.22896592601315
2016-07-08 19:50:36	5.05634414706271			2016-07-11 05:14:14	26.6975553664644			2016-07-11 18:23:50	2.33295606253095
2016-07-08 19:50:36	5.69836652380932			2016-07-11 05:14:14	25.4341119230799			2016-07-11 18:23:50	2.74479745955587
2016-07-08 19:50:36	10.1143943284997			2016-07-11 05:14:14	12.8852611224946			2016-07-11 18:23:50	1.71464157276625
2016-07-08 19:50:36	2.75629623500024			2016-07-11 05:14:14	58.0494289422966			2016-07-11 18:23:50	3.34259315317021
2016-07-08 19:50:36	0.488261186797176			2016-07-11 05:14:14	201.434559315396			2016-07-11 18:23:50	1.44145904988654
2016-07-08 19:50:36	1.04815931776383			2016-07-11 05:14:14	27.0960282864285			2016-07-11 18:23:50	2.43286718181489
2016-07-08 19:50:36	0.915496528948045			2016-07-11 05:14:14	6.51724950689407			2016-07-11 18:23:50	2.89777533875085
2016-07-08 19:50:36	13.6465405185582			2016-07-11 05:14:27	310.160666072512			2016-07-11 18:23:50	0.800303193148354
2016-07-08 19:50:36	18.0186321387336			2016-07-11 05:14:27	7.92257119444106			2016-07-11 18:23:50	3.56399211198952
2016-07-08 19:50:36	0.926603369946662			2016-07-11 05:14:27	37.9778525882076			2016-07-11 18:23:50	0.919415627756734
2016-07-08 19:50:36	1.74815750932825			2016-07-11 05:14:27	76.0957936106368			2016-07-11 18:24:03	5.73454709254991
2016-07-08 19:50:36	8.98691034246392			2016-07-11 05:14:27	40.3965968551845			2016-07-11 18:24:03	3.50772171746629
2016-07-08 19:50:36	0.668487375897503			2016-07-11 05:14:27	58.3556432440989			2016-07-11 18:24:03	0.457147713996697
2016-07-08 19:50:36	1.73675152535804			2016-07-11 05:14:27	17.5194170361827			2016-07-11 18:24:03	0.331197824429986
2016-07-08 19:50:36	0.620798938440873			2016-07-11 05:14:27	4.47215405884882			2016-07-11 18:24:03	0.591174901344871
2016-07-08 19:50:49	5.65206152257868			2016-07-11 05:14:27	15.5690694150246			2016-07-11 18:24:03	2.07188794266039
2016-07-08 19:50:49	2.07226730199516			2016-07-11 05:14:27	13.0949139391716			2016-07-11 18:24:03	1.35145827144
2016-07-08 19:50:49	11.4014799703356			2016-07-11 05:14:40	18.6397995963115			2016-07-11 18:24:03	1.19344578768932
2016-07-08 19:50:49	10.5323378718367			2016-07-11 05:14:40	3.96130596462106			2016-07-11 18:24:03	8.23396919623342
2016-07-08 19:50:49	8.69450227906765			2016-07-11 05:14:40	15.0808919607139			2016-07-11 18:24:03	1.66770769685451
2016-07-08 19:50:49	9.90855870756524			2016-07-11 05:14:40	23.5953480012667			2016-07-11 18:24:03	3.55440963494047
2016-07-08 19:50:49	5.25125008600094			2016-07-11 05:14:40	31.4470802165163			2016-07-11 18:24:03	2.82417008376093
2016-07-08 19:50:49	1.44118271625316			2016-07-11 05:14:40	13.8178538529497			2016-07-11 18:24:03	0.905952138197332
2016-07-08 19:50:49	5.46752118184652			2016-07-11 05:14:40	2.7769663586797			2016-07-11 18:24:03	2.31686640435028
2016-07-08 19:50:49	5.73821444629636			2016-07-11 05:14:40	10.1666227559879			2016-07-11 18:24:03	2.62387786385367
2016-07-08 19:50:49	2.35954568520077			2016-07-11 05:14:40	538.844301130025			2016-07-11 18:24:03	2.7880060076386
2016-07-08 19:50:49	1.55629500130143			2016-07-11 05:14:40	1.11438339284651			2016-07-11 18:24:17	2.11369704566817
2016-07-08 19:50:49	0.230762069105667			2016-07-11 05:14:40	3.8314350982373			2016-07-11 18:24:17	2.27004579164033
2016-07-08 19:50:49	3.28580379278952			2016-07-11 05:14:54	21.4465879904105			2016-07-11 18:24:17	1.06513758866351
2016-07-08 19:50:49	7.81459943084644			2016-07-11 05:14:54	814.680788065182			2016-07-11 18:24:17	3.02827819261766
2016-07-08 19:50:49	9.51313463553084			2016-07-11 05:14:54	192.108536937345			2016-07-11 18:24:17	0.724158773899632
2016-07-08 19:50:49	7.34960409508738			2016-07-11 05:14:54	78.3641477440746			2016-07-11 18:24:17	1.0379999371301
2016-07-08 19:50:49	0.538301710868966			2016-07-11 05:14:54	34.0723498996301			2016-07-11 18:24:17	2.83016734798861
2016-07-08 19:50:49	6.44278503254319			2016-07-11 05:14:54	4.49840951162409			2016-07-11 18:24:17	1.48374650050653
2016-07-08 19:50:49	8.22500296942724			2016-07-11 05:14:54	14.8859591569615			2016-07-11 18:24:17	0.769557031227776
2016-07-08 19:50:49	4.84350705673777			2016-07-11 05:14:54	34.8320490248534			2016-07-11 18:24:17	1.90368451787473
2016-07-08 19:50:49	0.961734311379585			2016-07-11 05:14:54	1.2353902583676			2016-07-11 18:24:17	5.28722704175303
2016-07-08 19:50:49	3.93629945840512			2016-07-11 05:14:54	18.4988734459617			2016-07-11 18:24:17	0.790733604154063
2016-07-08 19:50:49	0.372424908079623			2016-07-11 05:14:54	2.4024665544352			2016-07-11 18:24:17	3.68326469281162
2016-07-08 19:50:49	6.96941736428212			2016-07-11 05:14:54	17.2732827838221			2016-07-11 18:24:17	1.04839472343443
2016-07-08 19:50:49	4.83947735888608			2016-07-11 05:14:54	27.0709483451765			2016-07-11 18:24:17	0.550533191955681
2016-07-08 19:50:49	2.18658684752924			2016-07-11 05:14:54	26.7332158624093			2016-07-11 18:24:17	1.23196664296932
2016-07-08 19:50:49	5.84029454674329			2016-07-11 05:14:54	4.1606689583261			2016-07-11 18:24:17	4.15239536297801
2016-07-08 19:50:49	0.187396872283436			2016-07-11 05:14:54	25.29988938272			2016-07-11 18:24:17	2.25309885927943
2016-07-08 19:50:49	414.442069731007			2016-07-11 05:14:54	22.1069817008937			2016-07-11 18:24:17	3.05779035637793
2016-07-08 19:50:49	5.70366775165736			2016-07-11 05:14:54	1.9259377666108			2016-07-11 18:24:17	2.4894497033446
2016-07-08 19:50:49	8.73074898162059			2016-07-11 05:14:54	9.81788121261624			2016-07-11 18:24:17	1.09647140223409
2016-07-08 19:50:49	10.1096348236935			2016-07-11 05:14:54	4.60274575198985			2016-07-11 18:24:17	2.7001704143251
2016-07-08 19:50:49	5.90890343590833			2016-07-11 05:14:54	11.6520543439728			2016-07-11 18:24:17	5.69519846277
2016-07-08 19:51:02	4.74232960147017			2016-07-11 05:15:07	0.85300461811262			2016-07-11 18:24:30	0.836192438404845
2016-07-08 19:51:02	11.3007389077114			2016-07-11 05:15:07	0.406981842989439			2016-07-11 18:24:30	0.407305249795938
2016-07-08 19:51:02	14.2591124284443			2016-07-11 05:15:07	4.17034014019564			2016-07-11 18:24:30	1.19194075573621
2016-07-08 19:51:02	6.89123845798412			2016-07-11 05:15:07	16.2285231803002			2016-07-11 18:24:30	1.84463450830698
2016-07-08 19:51:02	2.97849968126135			2016-07-11 05:15:07	8.33548100573904			2016-07-11 18:24:30	2.09300971067299
2016-07-08 19:51:02	8.0736339424507			2016-07-11 05:15:07	10.0598690601533			2016-07-11 18:24:30	3.55482986802208
2016-07-08 19:51:02	5.27023192367951			2016-07-11 05:15:07	32.6975585977036			2016-07-11 18:24:30	0.646183931876657
2016-07-08 19:51:02	0.864390433210601			2016-07-11 05:15:07	25.3370793585127			2016-07-11 18:24:30	3.36545272548738
2016-07-08 19:51:02	13.5504247285923			2016-07-11 05:15:07	829.136019098096			2016-07-11 18:24:30	5.70226527420587
2016-07-08 19:51:02	8.58203842869092			2016-07-11 05:15:07	15.6872376087407			2016-07-11 18:24:30	1.80899949808266
2016-07-08 19:51:02	12.9294683657037			2016-07-11 05:15:07	8.92530123584839			2016-07-11 18:24:30	2.16075188230005
2016-07-08 19:51:02	19.5164841163815			2016-07-11 05:15:07	19.1094881460887			2016-07-11 18:24:30	1.9937579774081
2016-07-08 19:51:02	3.66536268217514			2016-07-11 05:15:07	2.95899402976157			2016-07-11 18:24:30	3.47186261276801
2016-07-08 19:51:02	2.5575760824867			2016-07-11 05:15:07	4.30840966805222			2016-07-11 18:24:30	6.03363572011177
2016-07-08 19:51:02	16.8288716416713			2016-07-11 05:15:07	9.53146208915738			2016-07-11 18:24:30	0.547458558372854
2016-07-08 19:51:02	8.60953626938349			2016-07-11 05:15:07	66.5845797973115			2016-07-11 18:24:30	0.903408970710136
2016-07-08 19:51:02	2.39248726968319			2016-07-11 05:15:07	14.589821883708			2016-07-11 18:24:44	2130.78941433377
2016-07-08 19:51:02	13.9570180612311			2016-07-11 05:15:07	16.856067332572			2016-07-11 18:24:44	46.6317369711814
2016-07-08 19:51:02	8.73426926223922			2016-07-11 05:15:07	21.8883702768049			2016-07-11 18:24:44	2.67646411560364
2016-07-08 19:51:02	5.10430258037548			2016-07-11 05:15:07	14.5349930782737			2016-07-11 18:24:44	1.78757587043891
2016-07-08 19:51:02	13.9756602843288			2016-07-11 05:15:07	7.92968781670471			2016-07-11 18:24:44	984.265992675352
2016-07-08 19:51:02	14.7952525176889			2016-07-11 05:15:21	5.60115262734695			2016-07-11 18:24:44	1.76336044200389
2016-07-08 19:51:02	7.63686037772108			2016-07-11 05:15:21	6.7656081261344			2016-07-11 18:24:44	0.927815936031385
2016-07-08 19:51:02	4.16249279711892			2016-07-11 05:15:21	30.7954159507956			2016-07-11 18:24:44	0.383835284535068
2016-07-08 19:51:02	12.4705074914578			2016-07-11 05:15:21	2.99904142953833			2016-07-11 18:24:44	2.04384927939298
2016-07-08 19:51:02	5.91947071517632			2016-07-11 05:15:21	4.12327978049729			2016-07-11 18:24:44	2.40813683039243
2016-07-08 19:51:02	3.12256524718686			2016-07-11 05:15:21	17.8312484935437			2016-07-11 18:24:44	1.42812439455986
2016-07-08 19:51:02	13.4093208116109			2016-07-11 05:15:21	17.3219796665229			2016-07-11 18:24:44	0.97450506369964
2016-07-08 19:51:02	20.3913709162128			2016-07-11 05:15:21	9.34159409287162			2016-07-11 18:24:44	2.79152352042287
2016-07-08 19:51:02	243.778235549934			2016-07-11 05:15:21	5.34679928843793			2016-07-11 18:24:44	1.7783019094443
2016-07-08 19:51:02	6.64820626971051			2016-07-11 05:15:21	0.891303414134554			2016-07-11 18:24:44	1.41292524984268
2016-07-08 19:51:02	11.5610933236174			2016-07-11 05:15:21	4.48763633716354			2016-07-11 18:24:44	1.30145706846024
2016-07-08 19:51:16	5.3687281583462			2016-07-11 05:15:21	5.89751090128764			2016-07-11 18:24:44	1.40882042436016
2016-07-08 19:51:16	4.96387208291128			2016-07-11 05:15:21	10.3426724654201			2016-07-11 18:24:44	2.5765405502565
2016-07-08 19:51:16	11.1331761831424			2016-07-11 05:15:21	24.0016479643927			2016-07-11 18:24:44	1.99005886828917
2016-07-08 19:51:16	0.658664154790786			2016-07-11 05:15:21	17.6094358444279			2016-07-11 18:24:44	0.395482749309974
2016-07-08 19:51:16	0.520610084110483			2016-07-11 05:15:35	6.55860751878124			2016-07-11 18:24:44	3.42490965392164
2016-07-08 19:51:16	4.9614192328604			2016-07-11 05:15:35	7.75814776323074			2016-07-11 18:24:44	0.538844406497992
2016-07-08 19:51:16	1.59212238201426			2016-07-11 05:15:35	5.7590167469553			2016-07-11 18:24:44	1.35831834995134
2016-07-08 19:51:16	3.02900867925923			2016-07-11 05:15:35	7.15795235626739			2016-07-11 18:24:44	2.7844087315373
2016-07-08 19:51:16	8.20658578087657			2016-07-11 05:15:35	7.50402998098484			2016-07-11 18:24:44	0.486912819093843
2016-07-08 19:51:16	2.60515415332639			2016-07-11 05:15:35	1.40359682277484			2016-07-11 18:24:44	0.876747133732345
2016-07-08 19:51:16	230.589019183266			2016-07-11 05:15:35	7.99393225905372			2016-07-11 18:24:44	3.14610654656243
2016-07-08 19:51:16	5.51526261294288			2016-07-11 05:15:35	6.9347657925524			2016-07-11 18:24:57	3.11770944318878
2016-07-08 19:51:16	1.61011331244455			2016-07-11 05:15:35	9.51086113601416			2016-07-11 18:24:57	3.09988057589107
2016-07-08 19:51:16	17.6430509935187			2016-07-11 05:15:35	1249.05760842674			2016-07-11 18:24:57	4.32743515537014
2016-07-08 19:51:16	4.30165166098362			2016-07-11 05:15:48	3.72153054725619			2016-07-11 18:25:11	1.58657907620937
2016-07-08 19:51:16	1.77720629547941			2016-07-11 05:15:48	9.46862285552684			2016-07-11 18:25:11	0.98684314931178
2016-07-08 19:51:16	642.490949677244			2016-07-11 05:15:48	7.42003480176795			2016-07-11 18:25:11	1.03141259950842
2016-07-08 19:51:16	5.21456417582704			2016-07-11 05:15:48	6.47055369283174			2016-07-11 18:25:24	2.62208077352752
2016-07-08 19:51:16	4.61300196378892			2016-07-11 05:15:48	22.9374323668031			2016-07-11 18:25:24	2.99844152523234
2016-07-08 19:51:16	12.3848588164672			2016-07-11 05:15:48	20.3580329403816			2016-07-11 18:25:24	1.01573622806518
2016-07-08 19:51:16	17.2525328429951			2016-07-11 05:15:48	8.46128148664398			2016-07-11 18:25:24	0.436762970734514
2016-07-08 19:51:16	8.2155578274326			2016-07-11 05:15:48	26.6136909294765			2016-07-11 18:25:24	3.48948808553029
2016-07-08 19:51:16	10.2028010599055			2016-07-11 05:15:48	24.323075598343			2016-07-11 18:25:24	0.802558111332311
2016-07-08 19:51:16	2.59205054367394			2016-07-11 05:15:48	28.9403391814656			2016-07-11 18:25:24	2.32590662338651
2016-07-08 19:51:16	5.59603000087577			2016-07-11 05:16:01	10.3647956729662			2016-07-11 18:25:24	0.517506273182363
2016-07-08 19:51:16	5.26139637689725			2016-07-11 05:16:01	25.0833403829513			2016-07-11 18:25:24	2.88050678029622
2016-07-08 19:51:29	4.64913239259059			2016-07-11 05:16:01	74.9144634869987			2016-07-11 18:25:24	6.75051542523633
2016-07-08 19:51:29	0.658342568700266			2016-07-11 05:16:01	1.12399356014084			2016-07-11 18:25:24	0.531417036546055
2016-07-08 19:51:29	4.83352920811402			2016-07-11 05:16:01	2.42845946172787			2016-07-11 18:25:24	0.894065459140398
2016-07-08 19:51:29	4.21668797424678			2016-07-11 05:16:01	26.9746491767127			2016-07-11 18:25:24	0.920799284095051
2016-07-08 19:51:29	1.75507018321082			2016-07-11 05:16:01	7.14587357147371			2016-07-11 18:25:24	0.703800732861348
2016-07-08 19:51:29	4.13614747549358			2016-07-11 05:16:01	16.9104155320318			2016-07-11 18:25:24	4.36060091528611
2016-07-08 19:51:29	2.18563032807193			2016-07-11 05:16:15	9.75011255511747			2016-07-11 18:25:24	1.71855383797593
2016-07-08 19:51:29	9.96299553434168			2016-07-11 05:16:15	7.51141999936972			2016-07-11 18:25:24	2.78783410306629
2016-07-08 19:51:29	6.55809419143758			2016-07-11 05:16:15	0.881275583305283			2016-07-11 18:25:38	117.853138308319
2016-07-08 19:51:29	16.3864368865738			2016-07-11 05:16:15	4.99954905985596			2016-07-11 18:25:38	0.883521939047721
2016-07-08 19:51:29	2.28615110341735			2016-07-11 05:16:15	10.3029336913243			2016-07-11 18:25:38	2.27034802230747
2016-07-08 19:51:29	1.56529387286878			2016-07-11 05:16:15	7.88218552165391			2016-07-11 18:25:38	0.447942370223536
2016-07-08 19:51:29	0.641590736718158			2016-07-11 05:16:15	18.6574720517556			2016-07-11 18:25:38	0.961022442774433
2016-07-08 19:51:29	0.709329041844865			2016-07-11 05:16:15	24.1472606848908			2016-07-11 18:25:38	0.404003365889585
2016-07-08 19:51:29	1.43960376999723			2016-07-11 05:16:15	3.80611289625899			2016-07-11 18:25:38	6.04018595025873
2016-07-08 19:51:29	5.26717278718422			2016-07-11 05:16:15	8.70243619064992			2016-07-11 18:25:38	1.53904175838259
2016-07-08 19:51:29	6.17331057924428			2016-07-11 05:16:15	5.14243435315841			2016-07-11 18:25:38	1.59998016585369
2016-07-08 19:51:29	2.20809119339245			2016-07-11 05:16:15	3.75008054214813			2016-07-11 18:25:38	3.67373679992437
2016-07-08 19:51:29	4.60738493281016			2016-07-11 05:16:15	7.41440134445255			2016-07-11 18:25:38	1.05261279565446
2016-07-08 19:51:29	0.389312409208432			2016-07-11 05:16:15	9.2711186216323			2016-07-11 18:25:38	2.32444442044114
2016-07-08 19:51:29	9.08981828857473			2016-07-11 05:16:15	6.44303124254027			2016-07-11 18:25:38	3.5415050051835
2016-07-08 19:51:29	4.17523343027738			2016-07-11 05:16:28	12.1407198069195			2016-07-11 18:25:38	1.47202916065738
2016-07-08 19:51:29	3.6330620580544			2016-07-11 05:16:28	3.32065328604727			2016-07-11 18:25:38	0.609831356123328
2016-07-08 19:51:29	0.968598184517141			2016-07-11 05:16:28	21.1881749002092			2016-07-11 18:25:38	3.62071738952219
2016-07-08 19:51:29	9.0486194437019			2016-07-11 05:16:28	6.18749421947367			2016-07-11 18:25:38	1.26616940218136
2016-07-08 19:51:29	5.82326716894289			2016-07-11 05:16:28	5.87058006896114			2016-07-11 18:25:38	3.14953701817774
2016-07-08 19:51:29	9.69934385591236			2016-07-11 05:16:28	410.949823226359			2016-07-11 18:25:51	2.52017038180952
2016-07-08 19:51:29	16.0776522866089			2016-07-11 05:16:28	8.78649780683511			2016-07-11 18:25:51	3.92160695254144
2016-07-08 19:51:29	4.70477381233717			2016-07-11 05:16:28	1.25587470328605			2016-07-11 18:25:51	0.650876361974798
2016-07-08 19:51:29	12.1039841646004			2016-07-11 05:16:28	1.19200682007232			2016-07-11 18:25:51	1.99183050063302
2016-07-08 19:51:42	3.64128444102303			2016-07-11 05:16:28	2.31878819662607			2016-07-11 18:25:51	4.14452281635418
2016-07-08 19:51:42	1.94591019254422			2016-07-11 05:16:28	8.15171862899054			2016-07-11 18:25:51	0.70473011283902
2016-07-08 19:51:42	15.6238723762684			2016-07-11 05:16:28	2.83485960079748			2016-07-11 18:25:51	4.57070825709695
2016-07-08 19:51:42	7.39503851861304			2016-07-11 05:16:28	11.396663369117			2016-07-11 18:25:51	6.56836609890184
2016-07-08 19:51:42	0.896179645393593			2016-07-11 05:16:28	12.7636946318505			2016-07-11 18:25:51	3.03875316210156
2016-07-08 19:51:42	0.837019703796639			2016-07-11 05:16:28	50.825643377444			2016-07-11 18:25:51	2.6990665018706
2016-07-08 19:51:42	13.139582053676			2016-07-11 05:16:28	1.81320468601363			2016-07-11 18:25:51	2.41584186005825
2016-07-08 19:51:42	5.16667713455226			2016-07-11 05:16:28	1.39845055739567			2016-07-11 18:25:51	5.01733954251821
2016-07-08 19:51:42	1114.68248053341			2016-07-11 05:16:28	0.382636336912228			2016-07-11 18:25:51	0.70866815493088
2016-07-08 19:51:42	22.239120881732			2016-07-11 05:16:28	12.4345567133514			2016-07-11 18:25:51	3.31943049370236
2016-07-08 19:51:42	3.13733043144626			2016-07-11 05:16:28	14.4522180758255			2016-07-11 18:25:51	1.23324621370044
2016-07-08 19:51:42	0.941861983213796			2016-07-11 05:16:28	3.40201114385235			2016-07-11 18:25:51	0.504620761081605
2016-07-08 19:51:42	1.15780392239251			2016-07-11 05:16:42	8.69013499372323			2016-07-11 18:25:51	3.55408224738303
2016-07-08 19:51:42	10.4858843512176			2016-07-11 05:16:42	4.43850357605731			2016-07-11 18:25:51	1.46363198666426
2016-07-08 19:51:42	12.6218606974748			2016-07-11 05:16:42	4.74039680786134			2016-07-11 18:25:51	3.30602457869528
2016-07-08 19:51:42	3.07815354805522			2016-07-11 05:16:42	8.07197909776379			2016-07-11 18:25:51	3.44701458325617
2016-07-08 19:51:42	5.8242121309756			2016-07-11 05:16:42	19.7233988186042			2016-07-11 18:26:05	3.57267100788702
2016-07-08 19:51:42	14.8861054645464			2016-07-11 05:16:42	587.157570842371			2016-07-11 18:26:05	1.90288093335853
2016-07-08 19:51:42	1.44070809196465			2016-07-11 05:16:42	4.83935853111008			2016-07-11 18:26:05	2.45541135882561
2016-07-08 19:51:42	3.54438340770417			2016-07-11 05:16:42	8.18416387144507			2016-07-11 18:26:05	4.22705576661774
2016-07-08 19:51:42	8.45640792577716			2016-07-11 05:16:42	10.4710211476592			2016-07-11 18:26:05	2.26464418915471
2016-07-08 19:51:42	5.26006362974986			2016-07-11 05:16:42	1.22590858486094			2016-07-11 18:26:05	3.47287648579672
2016-07-08 19:51:42	5.39975925747076			2016-07-11 05:16:42	0.579016307870123			2016-07-11 18:26:05	3.45436258700741
2016-07-08 19:51:42	2.67084269835479			2016-07-11 05:16:42	16.5516280175873			2016-07-11 18:26:05	0.508379029864288
2016-07-08 19:51:42	13.0930366313445			2016-07-11 05:16:42	7.01834263405891			2016-07-11 18:26:05	0.790494998985073
2016-07-08 19:51:56	229.781457674442			2016-07-11 05:16:42	9.50381343798539			2016-07-11 18:26:05	3.36590579247781
2016-07-08 19:51:56	2.65241987308426			2016-07-11 05:16:42	21.4811827297376			2016-07-11 18:26:05	2.74480310840418
2016-07-08 19:51:56	1.18147118785126			2016-07-11 05:16:42	7.0533269175789			2016-07-11 18:26:05	1.0438818036311
2016-07-08 19:51:56	2.39149307678516			2016-07-11 05:16:42	29.1367800243343			2016-07-11 18:26:05	2.70636692924523
2016-07-08 19:51:56	27.3416902296315			2016-07-11 05:16:42	15.8354133472239			2016-07-11 18:26:05	3.45799574444232
2016-07-08 19:51:56	12.5592657145029			2016-07-11 05:16:42	4.22840697267758			2016-07-11 18:26:05	3.16490269773688
2016-07-08 19:51:56	5.8604442944415			2016-07-11 05:16:42	5.94039904745917			2016-07-11 18:26:05	3.20332601083402
2016-07-08 19:51:56	8.40565323540767			2016-07-11 05:16:42	8.13988400565889			2016-07-11 18:26:05	1.69495636471711
2016-07-08 19:51:56	5.41317615934509			2016-07-11 05:16:55	6.12440488069995			2016-07-11 18:26:05	2.69376145585071
2016-07-08 19:51:56	2.30835522463111			2016-07-11 05:16:55	11.41101506735			2016-07-11 18:26:05	2.4086407411593
2016-07-08 19:51:56	17.3485917177498			2016-07-11 05:16:55	2.70627633702767			2016-07-11 18:26:18	3.83420651086195
2016-07-08 19:51:56	142.972334732136			2016-07-11 05:16:55	13.5591490837495			2016-07-11 18:26:18	0.740255596385167
2016-07-08 19:51:56	19.0322180069195			2016-07-11 05:16:55	26.2616129105639			2016-07-11 18:26:18	2.03081956165552
2016-07-08 19:51:56	19.1868927829918			2016-07-11 05:16:55	6.83316632208632			2016-07-11 18:26:18	1.26235511803883
2016-07-08 19:51:56	7.42333998027949			2016-07-11 05:16:55	8.72401886650658			2016-07-11 18:26:18	3.19789577998844
2016-07-08 19:51:56	4.04606903176922			2016-07-11 05:16:55	17.3364535594924			2016-07-11 18:26:18	2.71441260217202
2016-07-08 19:51:56	4.60566040357481			2016-07-11 05:16:55	32.1479735809001			2016-07-11 18:26:18	3.23377736335399
2016-07-08 19:51:56	18.9126229859311			2016-07-11 05:16:55	10.2367699192642			2016-07-11 18:26:18	1.31519414238046
2016-07-08 19:51:56	14.0003218684719			2016-07-11 05:16:55	0.976447415260312			2016-07-11 18:26:18	1.0454846143955
2016-07-08 19:51:56	4.53537564532248			2016-07-11 05:16:55	9.64882858489271			2016-07-11 18:26:18	2.9108061101999
2016-07-08 19:51:56	12.8079194512404			2016-07-11 05:16:55	3.68257297273717			2016-07-11 18:26:18	2.66008953473144
2016-07-08 19:52:09	8.1310795979985			2016-07-11 05:16:55	0.568122495327089			2016-07-11 18:26:18	2.09300186312496
2016-07-08 19:52:09	14.6014876966516			2016-07-11 05:16:55	7.11120636586711			2016-07-11 18:26:18	0.369916844182861
2016-07-08 19:52:09	12.0667043068258			2016-07-11 05:16:55	5.38042776648051			2016-07-11 18:26:18	1.33040967176339
2016-07-08 19:52:09	6.51397598877431			2016-07-11 05:16:55	6.10855473304222			2016-07-11 18:26:18	2.84938033197595
2016-07-08 19:52:09	0.264978056273223			2016-07-11 05:16:55	3.65819667535023			2016-07-11 18:26:18	0.50870316196703
2016-07-08 19:52:09	2.29821002109851			2016-07-11 05:16:55	4.97785014082426			2016-07-11 18:26:18	0.402729491791039
2016-07-08 19:52:09	5.86952347461941			2016-07-11 05:16:55	4.00813344714658			2016-07-11 18:26:18	2.52557224855078
2016-07-08 19:52:09	1.00844511839029			2016-07-11 05:16:55	15.3008263635226			2016-07-11 18:26:18	1.67569813123812
2016-07-08 19:52:09	2.66667990185558			2016-07-11 05:16:55	16.541763125967			2016-07-11 18:26:31	3.65039420979957
2016-07-08 19:52:09	387.344058099626			2016-07-11 05:16:55	7.74795190157812			2016-07-11 18:26:31	2.79086743289468
2016-07-08 19:52:09	5.72492237958366			2016-07-11 05:16:55	7.78136886459297			2016-07-11 18:26:31	2.89359990054999
2016-07-08 19:52:09	6.97887967936356			2016-07-11 05:16:55	6.34531945189186			2016-07-11 18:26:31	1.81664723622759
2016-07-08 19:52:09	56.0698354829805			2016-07-11 05:16:55	5.63317404552257			2016-07-11 18:26:31	1.92338084852597
2016-07-08 19:52:09	4.12770299408667			2016-07-11 05:17:09	9.2579363927272			2016-07-11 18:26:31	1.57056473107075
2016-07-08 19:52:09	468.925706492672			2016-07-11 05:17:09	14.3135268463625			2016-07-11 18:26:31	3.70110177917338
2016-07-08 19:52:09	10.6811175991949			2016-07-11 05:17:09	5.88502061132276			2016-07-11 18:26:31	0.781984042494427
2016-07-08 19:52:09	2.65583328570206			2016-07-11 05:17:09	18.8560910797116			2016-07-11 18:26:31	1.85265225590101
2016-07-08 19:52:09	0.95022162836268			2016-07-11 05:17:09	8.54878621080075			2016-07-11 18:26:31	0.908227636806977
2016-07-08 19:52:09	2.53586297888187			2016-07-11 05:17:09	35.2824864271048			2016-07-11 18:26:31	1.37458052238856
2016-07-08 19:52:09	5.93974351000401			2016-07-11 05:17:09	2.41386659272373			2016-07-11 18:26:31	1.07681112124486
2016-07-08 19:52:09	14.3135569895215			2016-07-11 05:17:09	3.09716719096529			2016-07-11 18:26:31	1.62368756992636
2016-07-08 19:52:09	4.21660395123322			2016-07-11 05:17:09	8.83098828214555			2016-07-11 18:26:31	3.32540956437154
2016-07-08 19:52:09	3.72216823460768			2016-07-11 05:17:09	4.97551859346852			2016-07-11 18:26:45	2.96190596027024
2016-07-08 19:52:09	18.3904429424146			2016-07-11 05:17:09	6.67489920907149			2016-07-11 18:26:45	0.59926096443207
2016-07-08 19:52:09	1.04451107360207			2016-07-11 05:17:09	5.98646308809775			2016-07-11 18:26:45	3.11337519260939
2016-07-08 19:52:22	6.41906214195035			2016-07-11 05:17:09	0.991025612191814			2016-07-11 18:26:45	3.03563650856
2016-07-08 19:52:22	1.77483218431478			2016-07-11 05:17:22	5.24867816872768			2016-07-11 18:26:45	3.23296489538529
2016-07-08 19:52:22	0.652529736844327			2016-07-11 05:17:22	4.83157810801311			2016-07-11 18:26:45	0.775716417418044
2016-07-08 19:52:22	1.76265142932301			2016-07-11 05:17:22	20.898595244171			2016-07-11 18:26:45	0.924410034143483
2016-07-08 19:52:22	0.691757045883902			2016-07-11 05:17:22	3.58015206186055			2016-07-11 18:26:45	1.50217622034644
2016-07-08 19:52:22	10.4247684119416			2016-07-11 05:17:22	0.866454737513363			2016-07-11 18:26:45	0.736457298043934
2016-07-08 19:52:22	13.5591858639383			2016-07-11 05:17:22	6.31107310402694			2016-07-11 18:26:45	2.40136160304416
2016-07-08 19:52:22	310.204166831863			2016-07-11 05:17:22	19.1036267255192			2016-07-11 18:26:45	0.521031784147652
2016-07-08 19:52:22	0.905373725240689			2016-07-11 05:17:22	19.9035987174457			2016-07-11 18:26:45	0.892195737010246
2016-07-08 19:52:22	1.03674255966312			2016-07-11 05:17:22	4.07879161128806			2016-07-11 18:26:45	1.79916031711768
2016-07-08 19:52:22	3.34613254822705			2016-07-11 05:17:22	25.0531907125186			2016-07-11 18:26:45	1.11817345254669
2016-07-08 19:52:22	2.0334231278552			2016-07-11 05:17:22	8.39720107031711			2016-07-11 18:26:45	5.11511927764748
2016-07-08 19:52:22	2.30346059368933			2016-07-11 05:17:22	1.17536033762095			2016-07-11 18:26:45	1.76265491198922
2016-07-08 19:52:22	4.36523510451625			2016-07-11 05:17:22	0.593051018134603			2016-07-11 18:26:45	0.509175126876747
2016-07-08 19:52:22	7.06625778326267			2016-07-11 05:17:22	10.4140798148342			2016-07-11 18:26:45	0.928692085765834
2016-07-08 19:52:22	1.45780361443919			2016-07-11 05:17:22	7.19279261613202			2016-07-11 18:26:45	0.581656524959174
2016-07-08 19:52:22	3.85538994626899			2016-07-11 05:17:36	10.1669332558777			2016-07-11 18:26:45	1.49831856147665
2016-07-08 19:52:22	4.55261454870881			2016-07-11 05:17:36	15.4342068451292			2016-07-11 18:26:45	3.14336107278023
2016-07-08 19:52:22	810.909323422392			2016-07-11 05:17:36	1.47080972377791			2016-07-11 18:26:45	3.16836866608073
2016-07-08 19:52:22	5.88614119701067			2016-07-11 05:17:36	13.2686397939525			2016-07-11 18:26:45	5.60130835021113
2016-07-08 19:52:22	5.44199857066144			2016-07-11 05:17:36	3.72390455923714			2016-07-11 18:26:58	0.718575615726111
2016-07-08 19:52:22	5.16869856086411			2016-07-11 05:17:36	5.82564034172083			2016-07-11 18:26:58	3.09694154685626
2016-07-08 19:52:36	4.45430880465524			2016-07-11 05:17:36	11.5964844871979			2016-07-11 18:26:58	1.53412495564482
2016-07-08 19:52:36	2.10975073452445			2016-07-11 05:17:36	4.87861665576621			2016-07-11 18:26:58	4.41723633340629
2016-07-08 19:52:36	10.9280937165629			2016-07-11 05:17:36	17.8197144863648			2016-07-11 18:26:58	2.64041852822863
2016-07-08 19:52:36	7.70166031133182			2016-07-11 05:17:36	30.0398713444145			2016-07-11 18:26:58	2.97734227423549
2016-07-08 19:52:36	16.5422727929476			2016-07-11 05:17:36	4.0552093899663			2016-07-11 18:26:58	4.37098311142572
2016-07-08 19:52:36	9.51644874211762			2016-07-11 05:17:36	36.4423344611711			2016-07-11 18:26:58	2.83780289038911
2016-07-08 19:52:36	5.36590923767561			2016-07-11 05:17:36	0.756278566122908			2016-07-11 18:26:58	3.20198573232901
2016-07-08 19:52:36	36.0474749642833			2016-07-11 05:17:36	7.7491416890391			2016-07-11 18:26:58	2.6895518066492
2016-07-08 19:52:36	4.43728734793838			2016-07-11 05:17:36	9.83704077673971			2016-07-11 18:26:58	2.99036211254258
2016-07-08 19:52:36	9.70720249420268			2016-07-11 05:17:36	24.5988000257523			2016-07-11 18:26:58	3.88361763507216
2016-07-08 19:52:36	22.0784770393782			2016-07-11 05:17:36	10.3465981881973			2016-07-11 18:26:58	0.525177208831415
2016-07-08 19:52:36	2.1088146573379			2016-07-11 05:17:36	2.81365327561738			2016-07-11 18:26:58	3.28274070521554
2016-07-08 19:52:36	1.39288282069264			2016-07-11 05:17:36	4.95179663735252			2016-07-11 18:26:58	0.493865220244053
2016-07-08 19:52:36	15.8872400480707			2016-07-11 05:17:36	5.40447621682874			2016-07-11 18:27:12	0.924414012558902
2016-07-08 19:52:36	17.527392009478			2016-07-11 05:17:36	4.27764929986778			2016-07-11 18:27:12	2.16441691459438
2016-07-08 19:52:36	5.01989545581934			2016-07-11 05:17:36	3.3401192623394			2016-07-11 18:27:12	4.3248527294513
2016-07-08 19:52:36	3.99353687030523			2016-07-11 05:17:36	16.353361686789			2016-07-11 18:27:12	3.50294691034613
2016-07-08 19:52:36	11.8193991190579			2016-07-11 05:17:49	3.44551530217334			2016-07-11 18:27:12	1.36885755248727
2016-07-08 19:52:36	442.341326824965			2016-07-11 05:17:49	10.1641283308844			2016-07-11 18:27:12	3.50433063927525
2016-07-08 19:52:36	4.15452873195387			2016-07-11 05:17:49	24.8895879514503			2016-07-11 18:27:12	1.93280105592917
2016-07-08 19:52:49	4.12995610913087			2016-07-11 05:17:49	43.3486216447871			2016-07-11 18:27:12	3.91428917240924
2016-07-08 19:52:49	1.60296717982891			2016-07-11 05:17:49	6.2193685748344			2016-07-11 18:27:12	3.13099052500502
2016-07-08 19:52:49	11.6305692498623			2016-07-11 05:17:49	3.73753553786501			2016-07-11 18:27:12	2.14421801877649
2016-07-08 19:52:49	1.24787204434699			2016-07-11 05:17:49	5.2767384838877			2016-07-11 18:27:25	1.98027874904549
2016-07-08 19:52:49	5.04488010942379			2016-07-11 05:17:49	6.64555355791753			2016-07-11 18:27:25	0.911253750566486
2016-07-08 19:52:49	334.939100940601			2016-07-11 05:17:49	7.974971710737			2016-07-11 18:27:25	2.42103941243659
2016-07-08 19:52:49	1.31659719185946			2016-07-11 05:17:49	24.6478861281447			2016-07-11 18:27:25	1.61354328976599
2016-07-08 19:52:49	11.3247227201493			2016-07-11 05:17:49	35.4411722672742			2016-07-11 18:27:25	0.523439621110444
2016-07-08 19:52:49	9.2514602809047			2016-07-11 05:17:49	13.5638906770548			2016-07-11 18:27:25	3.26256176973638
2016-07-08 19:52:49	19.8087092931028			2016-07-11 05:17:49	7.94000251497863			2016-07-11 18:27:25	2.85447254403566
2016-07-08 19:52:49	1.18386334755979			2016-07-11 05:17:49	10.1758591580089			2016-07-11 18:27:25	4.48102033613568
2016-07-08 19:52:49	3.31038997404423			2016-07-11 05:17:49	2.83712889115689			2016-07-11 18:27:25	1.4128993612909
2016-07-08 19:52:49	740.497295678451			2016-07-11 05:17:49	1.54821253464902			2016-07-11 18:27:25	0.454269881654784
2016-07-08 19:52:49	10.5318524632854			2016-07-11 05:17:49	0.702342107925961			2016-07-11 18:27:25	2.54010312145135
2016-07-08 19:52:49	2.67612146108863			2016-07-11 05:17:49	1.56869575260272			2016-07-11 18:27:25	0.580456811650974
2016-07-08 19:52:49	15.2066672645787			2016-07-11 05:17:49	1.52511120537113			2016-07-11 18:27:25	4.08969791837821
2016-07-08 19:52:49	19.9172497542196			2016-07-11 05:17:49	7.86675658711985			2016-07-11 18:27:25	1.34080073500354
2016-07-08 19:52:49	11.12981538975			2016-07-11 05:17:49	8.36684921064602			2016-07-11 18:27:25	2.25004881851296
2016-07-08 19:52:49	17.3242216714363			2016-07-11 05:17:49	19.1150818155655			2016-07-11 18:27:25	0.397696050825944
2016-07-08 19:52:49	8.03302283831988			2016-07-11 05:17:49	2.43356375641662			2016-07-11 18:27:25	1.17985593462085
2016-07-08 19:52:49	2.00871300874199			2016-07-11 05:18:03	2.29045338256764			2016-07-11 18:27:25	1.74076051343053
2016-07-08 19:52:49	2.75392027509373			2016-07-11 05:18:03	1.38038113572562			2016-07-11 18:27:25	3.23339626529904
2016-07-08 19:52:49	12.7352100785499			2016-07-11 05:18:03	5.11649579117374			2016-07-11 18:27:25	2.8919650421411
2016-07-08 19:52:49	2.72273732741267			2016-07-11 05:18:03	24.4330783551002			2016-07-11 18:27:25	1.63361419132387
2016-07-08 19:52:49	8.36720345471325			2016-07-11 05:18:03	4.5619140922676			2016-07-11 18:27:25	3.57280998658327
2016-07-08 19:52:49	0.487079973674837			2016-07-11 05:18:03	2.24251285870323			2016-07-11 18:27:25	1.59206462695166
2016-07-08 19:52:49	18.9118491647563			2016-07-11 05:18:03	11.2587320589843			2016-07-11 18:27:25	0.677140189391591
2016-07-08 19:52:49	3.7993054688499			2016-07-11 05:18:03	1.29977749573401			2016-07-11 18:27:25	0.387859565224966
2016-07-08 19:52:49	9.80974966530478			2016-07-11 05:18:03	42.9786842260644			2016-07-11 18:27:39	3.57178781367375
2016-07-08 19:52:49	4.91071688176141			2016-07-11 05:18:03	2.7723626836201			2016-07-11 18:27:39	0.534638674131582
2016-07-08 19:53:02	1.85452478144215			2016-07-11 05:18:03	1.37595930113885			2016-07-11 18:27:39	4.34143750197997
2016-07-08 19:53:02	12.5743630790413			2016-07-11 05:18:03	40.3560408686879			2016-07-11 18:27:39	1.98144527133896
2016-07-08 19:53:02	1.13039354631795			2016-07-11 05:18:03	17.9280262828283			2016-07-11 18:27:39	2.46739494726982
2016-07-08 19:53:02	0.885764409758621			2016-07-11 05:18:03	12.7103461764774			2016-07-11 18:27:39	2.46205393672731
2016-07-08 19:53:02	1.15241340668698			2016-07-11 05:18:03	5.51424491125088			2016-07-11 18:27:39	2.52327130803466
2016-07-08 19:53:02	3.21525133178819			2016-07-11 05:18:03	0.969479363674577			2016-07-11 18:27:39	0.401504780176812
2016-07-08 19:53:02	3.64883692550824			2016-07-11 05:18:03	1.77714091784999			2016-07-11 18:27:39	4.70921876876703
2016-07-08 19:53:02	20.9311883385515			2016-07-11 05:18:03	8.48804087686543			2016-07-11 18:27:39	1.90759209549177
2016-07-08 19:53:02	2.11557809365694			2016-07-11 05:18:03	8.64692635993163			2016-07-11 18:27:39	2.07586899137879
2016-07-08 19:53:02	9.5889888581797			2016-07-11 05:18:03	371.131129157584			2016-07-11 18:27:39	4.21266638776805
2016-07-08 19:53:02	22.1490333768847			2016-07-11 05:18:03	16.9206114906231			2016-07-11 18:27:39	2.6964796519477
2016-07-08 19:53:02	14.8074243123894			2016-07-11 05:18:03	11.1723408645283			2016-07-11 18:27:39	4.79551456808361
2016-07-08 19:53:02	16.4986921328424			2016-07-11 05:18:16	16.5176441847203			2016-07-11 18:27:39	1.88955965834479
2016-07-08 19:53:02	8.2482199960576			2016-07-11 05:18:16	6.4491112094281			2016-07-11 18:27:39	0.435560786821389
2016-07-08 19:53:02	5.72381573262775			2016-07-11 05:18:16	19.68511627797			2016-07-11 18:27:39	4.33384284581115
2016-07-08 19:53:02	2.1661310784587			2016-07-11 05:18:16	21.9059717525087			2016-07-11 18:27:39	3.02497176119192
2016-07-08 19:53:02	4.56337111642709			2016-07-11 05:18:16	5.06845602724251			2016-07-11 18:27:39	3.32360384279121
2016-07-08 19:53:02	10.2595934735111			2016-07-11 05:18:16	0.74860354233633			2016-07-11 18:27:39	2.04109833772259
2016-07-08 19:53:02	9.38721409557202			2016-07-11 05:18:16	16.3646084821213			2016-07-11 18:27:39	1.10641244938968
2016-07-08 19:53:16	11.2355355738691			2016-07-11 05:18:16	40.6300577354839			2016-07-11 18:27:39	1.27256336299784
2016-07-08 19:53:16	1.0589221300377			2016-07-11 05:18:16	3.51765352468176			2016-07-11 18:27:52	4.84459357179576
2016-07-08 19:53:16	49.3736511080227			2016-07-11 05:18:16	8.33476606809755			2016-07-11 18:27:52	5.52951090853453
2016-07-08 19:53:16	1.25194673621985			2016-07-11 05:18:16	0.535320259692422			2016-07-11 18:28:06	2.9373601105124
2016-07-08 19:53:16	0.754651740962269			2016-07-11 05:18:29	6.63199437401279			2016-07-11 18:28:06	1.62882554273495
2016-07-08 19:53:16	2.65788410009023			2016-07-11 05:18:29	42.2120228278312			2016-07-11 18:28:06	3.5629798835051
2016-07-08 19:53:16	9.1842498855731			2016-07-11 05:18:29	9.67776122345176			2016-07-11 18:28:06	4.8532844416164
2016-07-08 19:53:16	2.76871508678415			2016-07-11 05:18:29	6.34947012167339			2016-07-11 18:28:06	4.34717559255597
2016-07-08 19:53:16	1.29058438848678			2016-07-11 05:18:29	10.9364120488331			2016-07-11 18:28:06	3.32035888506446
2016-07-08 19:53:16	10.2704651212304			2016-07-11 05:18:29	16.1102051127036			2016-07-11 18:28:06	2.54290292797965
2016-07-08 19:53:16	9.5345358177491			2016-07-11 05:18:29	20.3303710576703			2016-07-11 18:28:06	2.43635299096126
2016-07-08 19:53:16	18.590619346353			2016-07-11 05:18:29	23.4215125507062			2016-07-11 18:28:06	0.596548484801892
2016-07-08 19:53:16	7.8215554204436			2016-07-11 05:18:29	3.88382627246963			2016-07-11 18:28:06	1.44041955118062
2016-07-08 19:53:16	14.4094507372867			2016-07-11 05:18:29	10.4629626764403			2016-07-11 18:28:06	1.38853484363554
2016-07-08 19:53:16	11.2238654988735			2016-07-11 05:18:29	4.58842563697407			2016-07-11 18:28:06	2.57912838642879
2016-07-08 19:53:16	6.57934146377902			2016-07-11 05:18:29	21.5713147503858			2016-07-11 18:28:06	0.536713151643175
2016-07-08 19:53:16	6.15684726263619			2016-07-11 05:18:29	7.81703006251499			2016-07-11 18:28:06	3.3030403637049
2016-07-08 19:53:16	9.20310970943634			2016-07-11 05:18:29	47.860829821593			2016-07-11 18:28:06	3.41573679221962
2016-07-08 19:53:16	1.94246919392696			2016-07-11 05:18:29	23.9734592254829			2016-07-11 18:28:06	2.25111036952889
2016-07-08 19:53:16	0.631619566263981			2016-07-11 05:18:29	20.5380909745122			2016-07-11 18:28:06	1.9054859736776
2016-07-08 19:53:16	20.4762111343519			2016-07-11 05:18:29	1.82541375762			2016-07-11 18:28:06	4.71408118393146
2016-07-08 19:53:16	19.9372343059173			2016-07-11 05:18:29	17.907881517579			2016-07-11 18:28:06	3.88316598795826
2016-07-08 19:53:16	2.8587776693263			2016-07-11 05:18:29	14.1493504182237			2016-07-11 18:28:06	2.21552138696713
2016-07-08 19:53:29	1.70560954312657			2016-07-11 05:18:29	2.50420941996529			2016-07-11 18:28:19	3.86203037287049
2016-07-08 19:53:29	3.23040897376925			2016-07-11 05:18:43	24.9614417202136			2016-07-11 18:28:19	3.16323334909821
2016-07-08 19:53:29	4.17365401225482			2016-07-11 05:18:43	33.5590486725613			2016-07-11 18:28:19	2.96556966837046
2016-07-08 19:53:29	3.47699750778871			2016-07-11 05:18:43	6.95010284029874			2016-07-11 18:28:19	3.50968966874061
2016-07-08 19:53:29	2.12278372126886			2016-07-11 05:18:43	22.5119418232916			2016-07-11 18:28:19	3.36619655035157
2016-07-08 19:53:29	6.52816505663713			2016-07-11 05:18:43	7.63645928095923			2016-07-11 18:28:19	3.24319399630772
2016-07-08 19:53:29	5.76916700357805			2016-07-11 05:18:43	70.365416920419			2016-07-11 18:28:19	3.17872891996902
2016-07-08 19:53:29	8.19246446073784			2016-07-11 05:18:43	17.0154598073685			2016-07-11 18:28:19	3.10606443697429
2016-07-08 19:53:29	0.693885198368157			2016-07-11 05:18:43	29.0115310313725			2016-07-11 18:28:19	1.08000864999194
2016-07-08 19:53:29	12.8733637291574			2016-07-11 05:18:43	25.8770455830081			2016-07-11 18:28:19	2.9578177062585
2016-07-08 19:53:29	5.25876102685952			2016-07-11 05:18:43	12.0782553952728			2016-07-11 18:28:19	3.09354458901142
2016-07-08 19:53:29	3.22953135635601			2016-07-11 05:18:43	6.29989429386683			2016-07-11 18:28:19	3.70623548776272
2016-07-08 19:53:29	2.85459879692742			2016-07-11 05:18:43	12.5365661218384			2016-07-11 18:28:19	4.11457519259167
2016-07-08 19:53:29	1.33628858442879			2016-07-11 05:18:43	1.07193504190474			2016-07-11 18:28:19	2.46288041873655
2016-07-08 19:53:29	2.10032082980905			2016-07-11 05:18:43	18.5638056450632			2016-07-11 18:28:33	1.95829350247537
2016-07-08 19:53:29	2.00171786982426			2016-07-11 05:18:43	1.96304660511775			2016-07-11 18:28:33	0.843916289498074
2016-07-08 19:53:29	4.7602674397975			2016-07-11 05:18:43	13.7680837844937			2016-07-11 18:28:33	2.49463313374759
2016-07-08 19:53:29	2.12540104523114			2016-07-11 05:18:43	18.0434760819493			2016-07-11 18:28:33	33.5224798432529
2016-07-08 19:53:29	1.66756879085607			2016-07-11 05:18:43	24.0941528721644			2016-07-11 18:28:33	1218.51047913591
2016-07-08 19:53:29	2.15300401544898			2016-07-11 05:18:43	18.2642274363131			2016-07-11 18:28:33	6.59754427312336
2016-07-08 19:53:29	5.01536299577913			2016-07-11 05:18:43	0.530359373314014			2016-07-11 18:28:33	1429.7874643714
2016-07-08 19:53:29	12.9981417273448			2016-07-11 05:18:43	9.69785887814052			2016-07-11 18:28:33	2.27561402192654
2016-07-08 19:53:29	4.51356279254959			2016-07-11 05:18:43	16.0985385879422			2016-07-11 18:28:33	2.75736956570299
2016-07-08 19:53:29	2.06149543569228			2016-07-11 05:18:43	3.23612165780817			2016-07-11 18:28:33	5.68147406108654
2016-07-08 19:53:42	9.65285106380618			2016-07-11 05:18:43	18.5549611557135			2016-07-11 18:28:46	3.7002666557445
2016-07-08 19:53:42	2.00731136701785			2016-07-11 05:18:43	0.329693514355334			2016-07-11 18:28:46	2.61165556293838
2016-07-08 19:53:42	2.07503379524583			2016-07-11 05:18:43	9.30411811383338			2016-07-11 18:28:46	2.2773276397246
2016-07-08 19:53:42	5.07338790100619			2016-07-11 05:18:43	8.63759006468571			2016-07-11 18:28:46	2.41626479348882
2016-07-08 19:53:42	8.33936848655383			2016-07-11 05:18:43	11.5227849965951			2016-07-11 18:28:46	3.90741692661141
2016-07-08 19:53:42	12.0404382882546			2016-07-11 05:18:43	7.49934839122912			2016-07-11 18:28:46	2.74946817522651
2016-07-08 19:53:42	7.50711742299223			2016-07-11 05:18:43	3.43788660530073			2016-07-11 18:28:46	3.24677302217642
2016-07-08 19:53:42	3.83070242917493			2016-07-11 05:18:43	17.2640919831502			2016-07-11 18:28:46	0.610563693825216
2016-07-08 19:53:42	1.53132907664992			2016-07-11 05:18:43	27.5926125182154			2016-07-11 18:28:46	3.24929060304514
2016-07-08 19:53:42	2.20831330592879			2016-07-11 05:18:57	21.9083425411272			2016-07-11 18:28:46	3.92293771521883
2016-07-08 19:53:42	2.45843326558066			2016-07-11 05:18:57	34.856004493202			2016-07-11 18:28:59	0.813044306077234
2016-07-08 19:53:42	6.88636653390594			2016-07-11 05:18:57	6.9447251120266			2016-07-11 18:28:59	2.97755713075766
2016-07-08 19:53:42	8.07459260986471			2016-07-11 05:18:57	57.7722403373084			2016-07-11 18:28:59	1.81560819166787
2016-07-08 19:53:42	2.40687949344376			2016-07-11 05:18:57	7.71017818967679			2016-07-11 18:28:59	3.88934239680872
2016-07-08 19:53:42	0.956925025290279			2016-07-11 05:18:57	67.3997975877291			2016-07-11 18:28:59	0.832684520207882
2016-07-08 19:53:42	1.75270096587934			2016-07-11 05:18:57	3.46759236756124			2016-07-11 18:28:59	0.47906131367923
2016-07-08 19:53:42	2.17527884443507			2016-07-11 05:18:57	29.0354762111594			2016-07-11 18:28:59	1.60574878415371
2016-07-08 19:53:42	10.3819584600056			2016-07-11 05:18:57	5.93796120257256			2016-07-11 18:28:59	1.29371295019886
2016-07-08 19:53:42	12.8526829403364			2016-07-11 05:18:57	2.49322847459349			2016-07-11 18:28:59	2.62545611900096
2016-07-08 19:53:42	6.28206828841518			2016-07-11 05:18:57	28.3065730320367			2016-07-11 18:28:59	0.360304899624015
2016-07-08 19:53:42	11.4462178540438			2016-07-11 05:18:57	11.7715089593808			2016-07-11 18:28:59	1.63152904310756
2016-07-08 19:53:42	0.678358752472865			2016-07-11 05:18:57	32.2674006169112			2016-07-11 18:28:59	0.387877950779368
2016-07-08 19:53:42	13.3238979282965			2016-07-11 05:18:57	1.83843722725754			2016-07-11 18:29:13	2.26939416214794
2016-07-08 19:53:42	2.30781352963036			2016-07-11 05:18:57	19.4547561972155			2016-07-11 18:29:13	1.77470165671364
2016-07-08 19:53:56	8.75944152435383			2016-07-11 05:18:57	0.617424921383195			2016-07-11 18:29:13	75.7378287773724
2016-07-08 19:53:56	2.51244395496641			2016-07-11 05:18:57	0.946696460049011			2016-07-11 18:29:13	0.750537547846534
2016-07-08 19:53:56	0.461482369638955			2016-07-11 05:18:57	34.0694482207697			2016-07-11 18:29:13	0.813412173447424
2016-07-08 19:53:56	0.622286443321595			2016-07-11 05:18:57	1.95719239737364			2016-07-11 18:29:13	2.54154751831764
2016-07-08 19:53:56	20.0436203715135			2016-07-11 05:18:57	5.49743313859299			2016-07-11 18:29:13	1.46226896661321
2016-07-08 19:53:56	1.04328269447909			2016-07-11 05:18:57	5.06635342655542			2016-07-11 18:29:13	1.2188265557707
2016-07-08 19:53:56	7.10081736199878			2016-07-11 05:18:57	25.3084825701962			2016-07-11 18:29:13	0.909871726955696
2016-07-08 19:53:56	12.66272951919			2016-07-11 05:18:57	16.5614695173038			2016-07-11 18:29:13	3.12933722925933
2016-07-08 19:53:56	15.2411487949822			2016-07-11 05:18:57	13.9576401241004			2016-07-11 18:29:13	1.48663721929892
2016-07-08 19:53:56	23.5161973922026			2016-07-11 05:18:57	2.69366906458766			2016-07-11 18:29:13	3.14850453095368
2016-07-08 19:53:56	5.21659409921887			2016-07-11 05:18:57	7.89474776482304			2016-07-11 18:29:13	2.28441506391569
2016-07-08 19:53:56	1.43409703802119			2016-07-11 05:19:10	6.47084619054832			2016-07-11 18:29:13	3.61481321960889
2016-07-08 19:53:56	0.924912479426008			2016-07-11 05:19:10	0.899612435234426			2016-07-11 18:29:13	3.29059119994927
2016-07-08 19:53:56	13.4381330249769			2016-07-11 05:19:10	23.5425274861894			2016-07-11 18:29:13	0.463314431294134
2016-07-08 19:53:56	7.78572658986034			2016-07-11 05:19:10	34.9191265750543			2016-07-11 18:29:13	3.2311348508947
2016-07-08 19:53:56	5.44852445841969			2016-07-11 05:19:10	9.34195284536118			2016-07-11 18:29:13	0.427014364871237
2016-07-08 19:53:56	2.82538935954054			2016-07-11 05:19:10	10.252207423801			2016-07-11 18:29:13	2.12450354293393
2016-07-08 19:53:56	1.70174309871311			2016-07-11 05:19:10	37.7505093429955			2016-07-11 18:29:27	2.25984884846211
2016-07-08 19:53:56	4.97587595541938			2016-07-11 05:19:10	4.12620079419121			2016-07-11 18:29:27	1.02180470602664
2016-07-08 19:53:56	2.05790157892927			2016-07-11 05:19:10	5.54585938266571			2016-07-11 18:29:27	3.09221169462835
2016-07-08 19:53:56	4.06775789994259			2016-07-11 05:19:10	16.5741845751235			2016-07-11 18:29:27	2.63348925732385
2016-07-08 19:54:09	14.2844472715005			2016-07-11 05:19:10	77.5687145090258			2016-07-11 18:29:27	3.60373590074343
2016-07-08 19:54:09	5.87872343458494			2016-07-11 05:19:10	19.6988837370512			2016-07-11 18:29:27	5.73149120990057
2016-07-08 19:54:09	7.433816456373			2016-07-11 05:19:10	20.2121236299382			2016-07-11 18:29:27	2.61212223917273
2016-07-08 19:54:09	12.8586473677964			2016-07-11 05:19:10	12.3238454398666			2016-07-11 18:29:27	3.62600286940448
2016-07-08 19:54:09	4.14948467518217			2016-07-11 05:19:10	24.7561221212847			2016-07-11 18:29:27	2.65735295278699
2016-07-08 19:54:09	1.47526665332192			2016-07-11 05:19:10	18.5844316233123			2016-07-11 18:29:27	2.53854659250259
2016-07-08 19:54:09	2.01846630703476			2016-07-11 05:19:10	36.1412807219362			2016-07-11 18:29:40	3.42955226170654
2016-07-08 19:54:09	430.916472338272			2016-07-11 05:19:10	2.13129979461182			2016-07-11 18:29:40	3.66064634525346
2016-07-08 19:54:09	23.5812477717358			2016-07-11 05:19:10	35.5545059445867			2016-07-11 18:29:40	3.52320823599309
2016-07-08 19:54:09	422.900425605091			2016-07-11 05:19:10	10.4956157129174			2016-07-11 18:29:40	2.86572327583426
2016-07-08 19:54:09	7.17684095364041			2016-07-11 05:19:10	22.718185020812			2016-07-11 18:29:40	1.28926602717893
2016-07-08 19:54:09	0.747886631021436			2016-07-11 05:19:10	10.6988300475196			2016-07-11 18:29:40	1.21446536586847
2016-07-08 19:54:09	0.197169975980806			2016-07-11 05:19:10	15.2482113580825			2016-07-11 18:29:40	0.667430125929912
2016-07-08 19:54:09	1031.70298793226			2016-07-11 05:19:10	75.7449155146768			2016-07-11 18:29:40	2.96186752628027
2016-07-08 19:54:09	6.18250671219657			2016-07-11 05:19:10	15.4451584893972			2016-07-11 18:29:40	4.5928511904577
2016-07-08 19:54:22	8.15811172919315			2016-07-11 05:19:10	21.1783440861307			2016-07-11 18:29:40	2.40754224702338
2016-07-08 19:54:22	4.19700855024107			2016-07-11 05:19:24	28.3258426902851			2016-07-11 18:29:40	3.19586272012192
2016-07-08 19:54:22	4.30615533558169			2016-07-11 05:19:24	6.72534863374502			2016-07-11 18:29:54	3.67692377298532
2016-07-08 19:54:22	16.031570758901			2016-07-11 05:19:24	67.5668786667196			2016-07-11 18:29:54	1.56194515136911
2016-07-08 19:54:22	15.6450288393046			2016-07-11 05:19:24	30.7008081998748			2016-07-11 18:29:54	2.02148009941433
2016-07-08 19:54:22	3.78100673944742			2016-07-11 05:19:24	43.9946887972651			2016-07-11 18:29:54	4.51280066103469
2016-07-08 19:54:22	3.35676171567975			2016-07-11 05:19:24	22.1761589242617			2016-07-11 18:29:54	3.14449603907202
2016-07-08 19:54:22	6.30468513248772			2016-07-11 05:19:24	439.689850384426			2016-07-11 18:29:54	2.34406905762988
2016-07-08 19:54:22	4.25285479770991			2016-07-11 05:19:24	0.767808751597183			2016-07-11 18:29:54	1.36997614283586
2016-07-08 19:54:22	0.649221318863499			2016-07-11 05:19:24	0.865027126203004			2016-07-11 18:29:54	0.880300652870438
2016-07-08 19:54:22	1.17108910105623			2016-07-11 05:19:24	10.2477043865598			2016-07-11 18:29:54	4.38968055054337
2016-07-08 19:54:22	1.47011966060889			2016-07-11 05:19:24	5.58220421987582			2016-07-11 18:29:54	3.76022800367374
2016-07-08 19:54:22	0.803953445238114			2016-07-11 05:19:24	15.9077048242948			2016-07-11 18:29:54	0.578201118501154
2016-07-08 19:54:22	0.728041220350777			2016-07-11 05:19:24	1755.8605858829			2016-07-11 18:29:54	2.14104670622243
2016-07-08 19:54:22	1.34628970489171			2016-07-11 05:19:24	183.257438629366			2016-07-11 18:29:54	4.9548567296922
2016-07-08 19:54:22	6.7425950558968			2016-07-11 05:19:24	5.20418671690652			2016-07-11 18:29:54	6.30598173674625
2016-07-08 19:54:22	1.84911571843443			2016-07-11 05:19:24	8.8452353603883			2016-07-11 18:29:54	7.00784910253492
2016-07-08 19:54:22	0.387215714003967			2016-07-11 05:19:24	8.53594731981358			2016-07-11 18:29:54	4.10569531113567
2016-07-08 19:54:22	12.7059018373473			2016-07-11 05:19:37	13.2652453680758			2016-07-11 18:29:54	1.00039798639309
2016-07-08 19:54:22	4.95445958166831			2016-07-11 05:19:37	4.83870620744035			2016-07-11 18:29:54	4.65788654834451
2016-07-08 19:54:36	3.08271172422973			2016-07-11 05:19:37	8.43769278160834			2016-07-11 18:29:54	4.37556057686191
2016-07-08 19:54:36	12.1480789870043			2016-07-11 05:19:37	3.70718615681482			2016-07-11 18:29:54	0.652812476764889
2016-07-08 19:54:36	12.7953672012778			2016-07-11 05:19:37	10.4097110524318			2016-07-11 18:29:54	2.67920197680284
2016-07-08 19:54:36	12.176249681953			2016-07-11 05:19:37	12.139528492686			2016-07-11 18:29:54	1.31034203852639
2016-07-08 19:54:36	0.597575990522338			2016-07-11 05:19:37	20.6866416299248			2016-07-11 18:29:54	3.24977414483768
2016-07-08 19:54:36	3.00537307476036			2016-07-11 05:19:37	6.5597765284229			2016-07-11 18:30:07	1.3304567423823
2016-07-08 19:54:36	0.457966640595447			2016-07-11 05:19:37	5.70114750733227			2016-07-11 18:30:07	5.05343005416252
2016-07-08 19:54:36	10.891058229654			2016-07-11 05:19:37	2.20291803244842			2016-07-11 18:30:07	4.12451980787212
2016-07-08 19:54:36	7.62379815063612			2016-07-11 05:19:37	12.1490397185602			2016-07-11 18:30:07	1.20074690149138
2016-07-08 19:54:36	0.810052816877421			2016-07-11 05:19:37	13.4273147577984			2016-07-11 18:30:07	1.27883605444558
2016-07-08 19:54:36	359.088275770812			2016-07-11 05:19:37	48.2046982851772			2016-07-11 18:30:07	2.12803360212099
2016-07-08 19:54:36	7.68390177194907			2016-07-11 05:19:37	3.79461446608746			2016-07-11 18:30:07	2.7003374200772
2016-07-08 19:54:36	0.249962186739532			2016-07-11 05:19:37	8.58691693012962			2016-07-11 18:30:07	0.518682762752719
2016-07-08 19:54:36	7.36772168974619			2016-07-11 05:19:37	28.6764427780138			2016-07-11 18:30:07	1.34448988381393
2016-07-08 19:54:36	2.35988797381925			2016-07-11 05:19:37	5.81121507686693			2016-07-11 18:30:07	0.755215734481502
2016-07-08 19:54:49	2.64560596092737			2016-07-11 05:19:37	15.682138655043			2016-07-11 18:30:07	3.33725712497941
2016-07-08 19:54:49	1.50183931501847			2016-07-11 05:19:37	3.36432455197076			2016-07-11 18:30:21	0.988392756998626
2016-07-08 19:54:49	22.1231815584971			2016-07-11 05:19:37	0.889394147889905			2016-07-11 18:30:21	0.449989607904561
2016-07-08 19:54:49	4.50255990754687			2016-07-11 05:19:37	33.6968647332483			2016-07-11 18:30:21	2.16400096528946
2016-07-08 19:54:49	1.49779915162477			2016-07-11 05:19:51	3.72367363610852			2016-07-11 18:30:21	0.444185387734585
2016-07-08 19:54:49	11.8996012600944			2016-07-11 05:19:51	2.76486214313533			2016-07-11 18:30:21	1.43367920005659
2016-07-08 19:54:49	22.8973739113554			2016-07-11 05:19:51	8.93437482050924			2016-07-11 18:30:21	0.436541221426118
2016-07-08 19:54:49	13.6534229632443			2016-07-11 05:19:51	32.8572344121129			2016-07-11 18:30:21	3.81290226197239
2016-07-08 19:54:49	6.37955162066944			2016-07-11 05:19:51	9.54160926089359			2016-07-11 18:30:21	2.35391705795467
2016-07-08 19:54:49	8.85483097168982			2016-07-11 05:19:51	10.1621997400196			2016-07-11 18:30:21	32.3191905994828
2016-07-08 19:54:49	0.431713455527696			2016-07-11 05:19:51	12.0513128219956			2016-07-11 18:30:21	1.42893290614547
2016-07-08 19:54:49	9.89957364272878			2016-07-11 05:19:51	8.8339779351132			2016-07-11 18:30:21	1.54872994580841
2016-07-08 19:54:49	10.9359320192177			2016-07-11 05:19:51	58.2225697206653			2016-07-11 18:30:21	0.528093347070374
2016-07-08 19:54:49	13.0522327564824			2016-07-11 05:19:51	3.14402999540358			2016-07-11 18:30:21	2.78155870956521
2016-07-08 19:55:02	2.34635185674431			2016-07-11 05:19:51	22.6623119317185			2016-07-11 18:30:21	2.85000662479461
2016-07-08 19:55:02	1.77554664722955			2016-07-11 05:19:51	7.82949281619283			2016-07-11 18:30:21	2.91848522968202
2016-07-08 19:55:02	5.8098098152388			2016-07-11 05:19:51	4.56424579867479			2016-07-11 18:30:21	3.54384030822813
2016-07-08 19:55:02	3.86407673305862			2016-07-11 05:19:51	43.2063826155614			2016-07-11 18:30:21	4.80454387415295
2016-07-08 19:55:02	1.04035752006078			2016-07-11 05:19:51	2580.66223496979			2016-07-11 18:30:34	3.02906127778633
2016-07-08 19:55:02	2.91860656226723			2016-07-11 05:19:51	63.6879917194641			2016-07-11 18:30:34	5.07378963436168
2016-07-08 19:55:02	1.22092276763759			2016-07-11 05:19:51	8.04686461679199			2016-07-11 18:30:34	3.15921468633968
2016-07-08 19:55:02	9.19119380877932			2016-07-11 05:20:04	3.69992950708403			2016-07-11 18:30:34	4.51484946114124
2016-07-08 19:55:02	8.17036711437176			2016-07-11 05:20:04	10.9731298261364			2016-07-11 18:30:34	2.29178640234954
2016-07-08 19:55:02	10.0200060801515			2016-07-11 05:20:04	5.33938880844373			2016-07-11 18:30:34	3.84460796218082
2016-07-08 19:55:02	4.36938781184876			2016-07-11 05:20:04	6.98834046036097			2016-07-11 18:30:34	3.80330569156814
2016-07-08 19:55:02	6.23970007415649			2016-07-11 05:20:04	16.3113771310747			2016-07-11 18:30:34	5.00670841479883
2016-07-08 19:55:02	14.8560583341844			2016-07-11 05:20:04	10.8599237827534			2016-07-11 18:30:34	1.80982865692708
2016-07-08 19:55:02	8.79702300888759			2016-07-11 05:20:04	6.36248579816913			2016-07-11 18:30:34	2.87768651709388
2016-07-08 19:55:16	8.97619284497359			2016-07-11 05:20:18	21.4810762162436			2016-07-11 18:30:34	0.315560366760913
2016-07-08 19:55:16	8.2620470163648			2016-07-11 05:20:18	383.515904690028			2016-07-11 18:30:48	1.72473334544753
2016-07-08 19:55:16	498.952604724921			2016-07-11 05:20:18	23.0969089103235			2016-07-11 18:30:48	4.02123909900335
2016-07-08 19:55:16	11.0259910536269			2016-07-11 05:20:18	17.1933299514659			2016-07-11 18:30:48	3.54954372596
2016-07-08 19:55:16	10.8805248875573			2016-07-11 05:20:18	13.0329559136633			2016-07-11 18:30:48	3.44524912144123
2016-07-08 19:55:16	10.6156185001458			2016-07-11 05:20:18	60.580881215498			2016-07-11 18:30:48	2.57626522415337
2016-07-08 19:55:16	1.23331039916262			2016-07-11 05:20:18	25.5127297539844			2016-07-11 18:30:48	3.47705073902082
2016-07-08 19:55:16	0.843988248753112			2016-07-11 05:20:18	20.3194138198699			2016-07-11 18:30:48	2.21978921957497
2016-07-08 19:55:16	0.957226990374084			2016-07-11 05:20:18	22.6565443674738			2016-07-11 18:30:48	3.66870529783137
2016-07-08 19:55:16	3.94142730525063			2016-07-11 05:20:18	11.6374317140312			2016-07-11 18:30:48	1.03992818496513
2016-07-08 19:55:16	2.72099711074177			2016-07-11 05:20:18	3.47036969880304			2016-07-11 18:31:01	0.642491557990156
2016-07-08 19:55:16	1.23103504092526			2016-07-11 05:20:18	6.20051101095694			2016-07-11 18:31:01	2.36954199936291
2016-07-08 19:55:16	6.15607703152303			2016-07-11 05:20:18	7.50345897210665			2016-07-11 18:31:01	2.2163802945163
2016-07-08 19:55:16	13.7542249517777			2016-07-11 05:20:18	10.7416410748235			2016-07-11 18:31:01	1.12236099056332
2016-07-08 19:55:16	1.31091395240524			2016-07-11 05:20:18	3.21765460962225			2016-07-11 18:31:01	1.13193529277553
2016-07-08 19:55:16	18.913258055587			2016-07-11 05:20:18	5.13182086290871			2016-07-11 18:31:01	0.523383306992829
2016-07-08 19:55:16	2.72458804683481			2016-07-11 05:20:18	1.2706589709754			2016-07-11 18:31:01	3.39790846101789
2016-07-08 19:55:16	15.1005789853806			2016-07-11 05:20:18	0.573429163644889			2016-07-11 18:31:01	0.679206599907287
2016-07-08 19:55:16	16.3427833816203			2016-07-11 05:20:18	3.11240925274226			2016-07-11 18:31:01	3.00776054589684
2016-07-08 19:55:16	504.79396287114			2016-07-11 05:20:31	28.524536842978			2016-07-11 18:31:01	7.10807103132219
2016-07-08 19:55:16	11.8665164912615			2016-07-11 05:20:31	80.0401099431893			2016-07-11 18:31:01	3.09486419183926
2016-07-08 19:55:16	6.76878376772826			2016-07-11 05:20:31	10.6911123206748			2016-07-11 18:31:01	6.94800973629698
2016-07-08 19:55:16	18.0046249345039			2016-07-11 05:20:31	12.4812516474002			2016-07-11 18:31:01	3.6907211583348
2016-07-08 19:55:16	7.79773476348227			2016-07-11 05:20:31	25.996084689298			2016-07-11 18:31:01	3.82698507022036
2016-07-08 19:55:16	546.963855373363			2016-07-11 05:20:31	9.34023950038215			2016-07-11 18:31:01	1.01232608142748
2016-07-08 19:55:16	445.824069599538			2016-07-11 05:20:31	21.8141747812916			2016-07-11 18:31:01	1.13252164449906
2016-07-08 19:55:16	8.70122222060201			2016-07-11 05:20:31	7.45667684698494			2016-07-11 18:31:15	2.48241559520722
2016-07-08 19:55:16	12.1828203752906			2016-07-11 05:20:31	11.2332014478835			2016-07-11 18:31:15	77.8728975256967
2016-07-08 19:55:16	0.605105958276931			2016-07-11 05:20:31	11.9005218560792			2016-07-11 18:31:15	0.721011241689169
2016-07-08 19:55:16	32.9676385224631			2016-07-11 05:20:31	6.96531762885241			2016-07-11 18:31:15	0.58696655021587
2016-07-08 19:55:29	7.76789208135853			2016-07-11 05:20:31	20.7295793931028			2016-07-11 18:31:15	1.02521917245056
2016-07-08 19:55:29	1.23332340344661			2016-07-11 05:20:45	1.89409155231669			2016-07-11 18:31:15	3.19345890541721
2016-07-08 19:55:29	0.292541295167727			2016-07-11 05:20:45	3.10237069007596			2016-07-11 18:31:15	2.61522120196338
2016-07-08 19:55:29	5.65429944476866			2016-07-11 05:20:45	5.44846267900447			2016-07-11 18:31:15	2.7637197895213
2016-07-08 19:55:29	6.01342511745334			2016-07-11 05:20:45	17.7429926125815			2016-07-11 18:31:15	5.75401572216124
2016-07-08 19:55:29	9.84821144140522			2016-07-11 05:20:45	13.0486104350385			2016-07-11 18:31:15	2.34129507910098
2016-07-08 19:55:29	7.81819486074034			2016-07-11 05:20:45	19.6238577390324			2016-07-11 18:31:15	2.21532785871097
2016-07-08 19:55:29	5.14222953043378			2016-07-11 05:20:45	26.4337590325399			2016-07-11 18:31:28	3.41899988154014
2016-07-08 19:55:29	1.23304445366194			2016-07-11 05:20:45	2.07269706785652			2016-07-11 18:31:28	2.9928594350154
2016-07-08 19:55:29	17.4926268053964			2016-07-11 05:20:45	14.7059202703651			2016-07-11 18:31:28	2.0607957076485
2016-07-08 19:55:29	0.612986646184163			2016-07-11 05:20:45	13.4384660433998			2016-07-11 18:31:28	0.663305978958344
2016-07-08 19:55:29	5.41164855344908			2016-07-11 05:20:45	25.7694263819888			2016-07-11 18:31:28	4.26573262049022
2016-07-08 19:55:29	3.95020747332069			2016-07-11 05:20:45	17.722581180268			2016-07-11 18:31:28	2.10039409338549
2016-07-08 19:55:29	0.933600872092148			2016-07-11 05:20:45	9.01641668725022			2016-07-11 18:31:28	3.6421673697593
2016-07-08 19:55:29	331.783458554535			2016-07-11 05:20:45	11.5493893623647			2016-07-11 18:31:28	1.10686531192679
2016-07-08 19:55:29	1.21330216419155			2016-07-11 05:20:45	42.0226455212917			2016-07-11 18:31:28	2.72851317629718
2016-07-08 19:55:29	7.58972710802983			2016-07-11 05:20:45	1.21390604985041			2016-07-11 18:31:28	4.12995610457149
2016-07-08 19:55:29	3.0534965341505			2016-07-11 05:20:45	6.78250491536478			2016-07-11 18:31:28	4.20960793604627
2016-07-08 19:55:29	10.7835008724765			2016-07-11 05:20:45	3.31603708449999			2016-07-11 18:31:28	0.950659553340223
2016-07-08 19:55:29	3.63570619798837			2016-07-11 05:20:45	17.8082167719276			2016-07-11 18:31:42	3.82800814747955
2016-07-08 19:55:29	10.2771633497597			2016-07-11 05:20:45	11.4303862061462			2016-07-11 18:31:42	2.823274689881
2016-07-08 19:55:29	7.15364951893477			2016-07-11 05:20:45	7.88684109873035			2016-07-11 18:31:42	0.625105674132032
2016-07-08 19:55:42	1.35810720524896			2016-07-11 05:20:45	18.0901470506784			2016-07-11 18:31:42	11.7163075155221
2016-07-08 19:55:42	2.15566050792758			2016-07-11 05:20:45	13.5456059184627			2016-07-11 18:31:42	1.12161458225336
2016-07-08 19:55:42	6.3830750045598			2016-07-11 05:20:58	8.41763335361164			2016-07-11 18:31:42	3.04841369542453
2016-07-08 19:55:42	8.96503089649899			2016-07-11 05:20:58	6.32637196841671			2016-07-11 18:31:42	2.85043136004058
2016-07-08 19:55:42	26.7751747135847			2016-07-11 05:20:58	14.0523070176637			2016-07-11 18:31:56	1.14018807048133
2016-07-08 19:55:42	4.21643913089322			2016-07-11 05:20:58	13.6623843522662			2016-07-11 18:31:56	3.94386935259024
2016-07-08 19:55:42	4.44304436367584			2016-07-11 05:20:58	7.4932081802518			2016-07-11 18:31:56	0.848328630312362
2016-07-08 19:55:42	5.45021919605504			2016-07-11 05:20:58	1.79343255379734			2016-07-11 18:31:56	3.86027873647979
2016-07-08 19:55:42	2.4005124239645			2016-07-11 05:20:58	1.3196022836649			2016-07-11 18:31:56	2.75826077277821
2016-07-08 19:55:42	2.54512316165126			2016-07-11 05:20:58	5.50763762376167			2016-07-11 18:31:56	2.7057270988674
2016-07-08 19:55:42	5.75538726899319			2016-07-11 05:20:58	6.35293634607732			2016-07-11 18:32:09	1.29637110419761
2016-07-08 19:55:42	5.25000215754314			2016-07-11 05:20:58	0.862229651986347			2016-07-11 18:32:09	2.27763447384224
2016-07-08 19:55:42	5.75553330005789			2016-07-11 05:20:58	68.7315427550393			2016-07-11 18:32:09	7.14830519020622
2016-07-08 19:55:42	1.16303908987379			2016-07-11 05:20:58	23.9224547101622			2016-07-11 18:32:09	5.32550258425194
2016-07-08 19:55:42	18.0732732821747			2016-07-11 05:20:58	5.88553553899788			2016-07-11 18:32:09	3.53136889707306
2016-07-08 19:55:42	5.19205757233482			2016-07-11 05:20:58	4.29196462113444			2016-07-11 18:32:09	3.25472063483795
2016-07-08 19:55:42	4.74359637057146			2016-07-11 05:20:58	6.89779522792913			2016-07-11 18:32:09	3.09619793380662
2016-07-08 19:55:42	16.6361577514607			2016-07-11 05:20:58	2.2374238157715			2016-07-11 18:32:09	3.74708865820134
2016-07-08 19:55:42	3.45575832182155			2016-07-11 05:20:58	1.06416735822273			2016-07-11 18:32:09	5.48522405129753
2016-07-08 19:55:56	2.07128623643182			2016-07-11 05:20:58	20.6716542874873			2016-07-11 18:32:09	4.15953644935811
2016-07-08 19:55:56	8.55501167441705			2016-07-11 05:20:58	11.5730949819774			2016-07-11 18:32:09	6.99205529471971
2016-07-08 19:55:56	8.18441112892307			2016-07-11 05:20:58	1.19166359194556			2016-07-11 18:32:09	1.60804279276434
2016-07-08 19:55:56	10.3121939324917			2016-07-11 05:20:58	17.540251934761			2016-07-11 18:32:09	0.903497859866186
2016-07-08 19:55:56	0.601127766174382			2016-07-11 05:20:58	20.0310304681093			2016-07-11 18:32:09	1.09310776025811
2016-07-08 19:55:56	9.78347197939411			2016-07-11 05:20:58	36.8443021077709			2016-07-11 18:32:23	0.869847387564925
2016-07-08 19:55:56	7.52522471159401			2016-07-11 05:20:58	4.98978044932814			2016-07-11 18:32:23	1.85950465628804
2016-07-08 19:55:56	12.693766199533			2016-07-11 05:20:58	24.9289709086141			2016-07-11 18:32:23	0.961285168131095
2016-07-08 19:55:56	1.29779422216989			2016-07-11 05:20:58	9.7302476043219			2016-07-11 18:32:23	3.58251988886656
2016-07-08 19:55:56	12.1745050863032			2016-07-11 05:20:58	5.28870525429744			2016-07-11 18:32:23	0.614575954185456
2016-07-08 19:56:09	10.8359074702395			2016-07-11 05:20:58	1.32473606451232			2016-07-11 18:32:23	3.15875627491502
2016-07-08 19:56:09	17.7128383165429			2016-07-11 05:20:58	0.362202739839749			2016-07-11 18:32:23	3.14554007652411
2016-07-08 19:56:09	6.0689770934574			2016-07-11 05:20:58	5.64663550034541			2016-07-11 18:32:23	3.86643581670016
2016-07-08 19:56:09	1.87328550346084			2016-07-11 05:20:58	2.73980618360053			2016-07-11 18:32:23	4.4875312634032
2016-07-08 19:56:09	5.43726310568917			2016-07-11 05:20:58	0.341929922056238			2016-07-11 18:32:23	3.08130476517954
2016-07-08 19:56:09	8.62850637293411			2016-07-11 05:20:58	55.1130419785212			2016-07-11 18:32:23	14.9407913660841
2016-07-08 19:56:09	9.6721847982456			2016-07-11 05:20:58	4.52062650353088			2016-07-11 18:32:23	2.39345075378341
2016-07-08 19:56:09	18.521871774353			2016-07-11 05:21:11	8.72960870591065			2016-07-11 18:32:23	1.20390680452015
2016-07-08 19:56:09	8.48182675748798			2016-07-11 05:21:11	21.3441437315533			2016-07-11 18:32:23	3.64685594274504
2016-07-08 19:56:09	12.4708134757785			2016-07-11 05:21:11	109.386275913929			2016-07-11 18:32:23	2.86270732664451
2016-07-08 19:56:09	6.69925148026881			2016-07-11 05:21:11	20.7944167534509			2016-07-11 18:32:23	2.02698197965384
2016-07-08 19:56:09	5.26578654420486			2016-07-11 05:21:11	22.6575078068949			2016-07-11 18:32:23	3.43403600234398
2016-07-08 19:56:09	2.52521009997388			2016-07-11 05:21:11	8.55664949516292			2016-07-11 18:32:23	1.97035650680104
2016-07-08 19:56:09	2.18899986268049			2016-07-11 05:21:11	22.4584451759078			2016-07-11 18:32:23	1.19742596464888
2016-07-08 19:56:09	17.963115335037			2016-07-11 05:21:11	0.546435856925406			2016-07-11 18:32:23	0.462587895387313
2016-07-08 19:56:09	2.42435338137823			2016-07-11 05:21:11	3.95072789040007			2016-07-11 18:32:36	1.13894666980393
2016-07-08 19:56:09	27.7762597164039			2016-07-11 05:21:11	7.48638102075098			2016-07-11 18:32:36	3.17267130659005
2016-07-08 19:56:09	9.34765255048819			2016-07-11 05:21:11	34.7914145483088			2016-07-11 18:32:36	0.379383678482115
2016-07-08 19:56:09	2.8777738817151			2016-07-11 05:21:11	15.8150813099246			2016-07-11 18:32:36	0.38658131708548
2016-07-08 19:56:22	0.842885491866132			2016-07-11 05:21:11	2.1768889748559			2016-07-11 18:32:36	3.28639149286761
2016-07-08 19:56:22	0.990613752751917			2016-07-11 05:21:11	14.748648431915			2016-07-11 18:32:36	17.5631572961094
2016-07-08 19:56:22	2.14443931742223			2016-07-11 05:21:11	51.6742760684307			2016-07-11 18:32:36	3.77300190450262
2016-07-08 19:56:22	1.19743111741394			2016-07-11 05:21:11	17.9813639791123			2016-07-11 18:32:36	1.78665145905592
2016-07-08 19:56:22	11.1584105682948			2016-07-11 05:21:11	7.73598135372618			2016-07-11 18:32:36	4.53926328995332
2016-07-08 19:56:22	5.91419399913697			2016-07-11 05:21:11	6.04054561918456			2016-07-11 18:32:36	2.78139915293871
2016-07-08 19:56:22	2.25415486458461			2016-07-11 05:21:11	10.4190440792642			2016-07-11 18:32:36	3.28123622670559
2016-07-08 19:56:22	11.6422217311068			2016-07-11 05:21:11	6.60720536437677			2016-07-11 18:32:36	2.5746089101347
2016-07-08 19:56:22	769.645330413603			2016-07-11 05:21:11	22.8496459594101			2016-07-11 18:32:36	1.21777548189573
2016-07-08 19:56:22	4.14655577557278			2016-07-11 05:21:11	6.69778038209888			2016-07-11 18:32:36	0.614834098414386
2016-07-08 19:56:22	365.235336726454			2016-07-11 05:21:25	0.901034674705898			2016-07-11 18:32:36	0.596083879974141
2016-07-08 19:56:22	13.4436276211491			2016-07-11 05:21:25	17.6937390701924			2016-07-11 18:32:36	1.59442352964886
2016-07-08 19:56:22	11.6788006189979			2016-07-11 05:21:25	13.9925993322905			2016-07-11 18:32:36	3.37239904199058
2016-07-08 19:56:22	2.02473484256784			2016-07-11 05:21:25	24.4630958044111			2016-07-11 18:32:36	3.09659480273513
2016-07-08 19:56:22	4.57943803450909			2016-07-11 05:21:25	68.5682344098947			2016-07-11 18:32:36	4.11212321106498
2016-07-08 19:56:22	2.32935154403018			2016-07-11 05:21:25	3.30410476834819			2016-07-11 18:32:36	2.59974733580492
2016-07-08 19:56:22	7.38599701543834			2016-07-11 05:21:25	7.81424842486518			2016-07-11 18:32:36	3.65943235922011
2016-07-08 19:56:22	19.7762054644391			2016-07-11 05:21:25	29.2913656329449			2016-07-11 18:32:50	2.30915883305902
2016-07-08 19:56:22	10.1611539634463			2016-07-11 05:21:25	1.13964323131681			2016-07-11 18:32:50	3.50585676127895
2016-07-08 19:56:22	2.06199315505535			2016-07-11 05:21:25	25.1988332568208			2016-07-11 18:32:50	0.966795102018699
2016-07-08 19:56:22	297.368380848132			2016-07-11 05:21:25	1.20106346162615			2016-07-11 18:32:50	3.03689971890432
2016-07-08 19:56:36	14.7586264244908			2016-07-11 05:21:25	1.07533952531851			2016-07-11 18:32:50	5.2435501356737
2016-07-08 19:56:36	26.668572984158			2016-07-11 05:21:25	8.38900068877602			2016-07-11 18:32:50	1.88781838044828
2016-07-08 19:56:36	6.61931676482994			2016-07-11 05:21:25	8.38366399534121			2016-07-11 18:32:50	3.10508206367578
2016-07-08 19:56:36	15.803331002205			2016-07-11 05:21:25	11.3187337466957			2016-07-11 18:32:50	2.86684611851304
2016-07-08 19:56:36	1157.24112751348			2016-07-11 05:21:25	5.44999052149662			2016-07-11 18:32:50	3.70274617839868
2016-07-08 19:56:36	12.875784496211			2016-07-11 05:21:25	26.6439109266656			2016-07-11 18:32:50	2.39584999600412
2016-07-08 19:56:36	8.48379576875356			2016-07-11 05:21:25	13.2288403849548			2016-07-11 18:32:50	2.97662725395319
2016-07-08 19:56:36	1.74305591282879			2016-07-11 05:21:38	8.8141538789259			2016-07-11 18:32:50	2.40032948908385
2016-07-08 19:56:36	12.2139584264051			2016-07-11 05:21:38	1.04351033957586			2016-07-11 18:33:03	1.63610446100453
2016-07-08 19:56:36	1.17877863839982			2016-07-11 05:21:38	14.6227088625794			2016-07-11 18:33:03	3.77030505975985
2016-07-08 19:56:36	558.184749365717			2016-07-11 05:21:38	14.1508635165562			2016-07-11 18:33:03	4.74809578508013
2016-07-08 19:56:36	19.4055820420274			2016-07-11 05:21:38	5.00753487481695			2016-07-11 18:33:03	2.82992916877838
2016-07-08 19:56:36	0.88642991252773			2016-07-11 05:21:38	25.4033547498437			2016-07-11 18:33:03	4.34222575170233
2016-07-08 19:56:36	0.796234620619077			2016-07-11 05:21:38	11.5697609260561			2016-07-11 18:33:03	2.29436242124689
2016-07-08 19:56:36	17.7871923145102			2016-07-11 05:21:38	9.54635517103134			2016-07-11 18:33:03	3.83212659655598
2016-07-08 19:56:36	0.673883046623721			2016-07-11 05:21:38	9.46121560746719			2016-07-11 18:33:03	3.45934806569592
2016-07-08 19:56:36	0.646348388570827			2016-07-11 05:21:38	6.95471586860002			2016-07-11 18:33:03	0.990449851924696
2016-07-08 19:56:36	1.13367921553892			2016-07-11 05:21:38	4.60330010870198			2016-07-11 18:33:17	2.04195428961095
2016-07-08 19:56:49	12.4381809724758			2016-07-11 05:21:38	12.561018104084			2016-07-11 18:33:17	3.09663737741729
2016-07-08 19:56:49	16.1614708308164			2016-07-11 05:21:38	0.479411183436513			2016-07-11 18:33:17	1.32789171412371
2016-07-08 19:56:49	120.163939990259			2016-07-11 05:21:38	7.67986821898613			2016-07-11 18:33:17	3.03182041088895
2016-07-08 19:56:49	6.21905638859299			2016-07-11 05:21:38	18.2669102513361			2016-07-11 18:33:17	2.93460731792401
2016-07-08 19:56:49	7.82720276638716			2016-07-11 05:21:38	4.00263838302663			2016-07-11 18:33:30	9.99617404635412
2016-07-08 19:56:49	2.99164281697528			2016-07-11 05:21:38	10.6649729141995			2016-07-11 18:33:30	2.69459139651751
2016-07-08 19:56:49	0.396585399234578			2016-07-11 05:21:38	1.47639482147047			2016-07-11 18:33:30	11.8911026743168
2016-07-08 19:56:49	1.29913230839985			2016-07-11 05:21:38	11.3448982516673			2016-07-11 18:33:30	2.92227407772454
2016-07-08 19:56:49	788.091512205104			2016-07-11 05:21:38	8.08971042396891			2016-07-11 18:33:30	1.68743411016199
2016-07-08 19:56:49	8.27571780360445			2016-07-11 05:21:38	0.629671598472007			2016-07-11 18:33:30	1.15479469641102
2016-07-08 19:56:49	16.4009227827076			2016-07-11 05:21:38	15.2192388786307			2016-07-11 18:33:30	2.58426422251553
2016-07-08 19:56:49	12.8434653754352			2016-07-11 05:21:38	35.1236368534605			2016-07-11 18:33:44	0.822387800606033
2016-07-08 19:57:02	1.61899037327198			2016-07-11 05:21:38	25.0765556796451			2016-07-11 18:33:44	0.429674513150711
2016-07-08 19:57:02	0.415653115273341			2016-07-11 05:21:38	23.9032136323049			2016-07-11 18:33:44	1.3628770785763
2016-07-08 19:57:02	1.70631593858235			2016-07-11 05:21:38	3.26357969073463			2016-07-11 18:33:44	3.3253576719184
2016-07-08 19:57:02	9.88137183076353			2016-07-11 05:21:38	8.20714349695097			2016-07-11 18:33:44	4.3804811868821
2016-07-08 19:57:02	21.1491833133909			2016-07-11 05:21:52	4.11782711328101			2016-07-11 18:33:44	11.76475383103
2016-07-08 19:57:02	4.8250853149463			2016-07-11 05:21:52	18.9005079951798			2016-07-11 18:33:44	3.33554003423064
2016-07-08 19:57:02	5.68074414294836			2016-07-11 05:21:52	12.2231363628704			2016-07-11 18:33:44	1.06331115108135
2016-07-08 19:57:02	1.72969022783875			2016-07-11 05:21:52	13.9662367724438			2016-07-11 18:33:44	0.308346627849944
2016-07-08 19:57:02	13.1804913831655			2016-07-11 05:21:52	4.33853089236184			2016-07-11 18:33:44	3.02083812607828
2016-07-08 19:57:02	9.5967152865764			2016-07-11 05:21:52	25.8620115278114			2016-07-11 18:33:44	2.91117861422798
2016-07-08 19:57:16	14.5219482039392			2016-07-11 05:21:52	20.0582712801234			2016-07-11 18:33:44	6.22167909055548
2016-07-08 19:57:16	14.8234527318891			2016-07-11 05:21:52	4.67437199793289			2016-07-11 18:33:44	3.46634281682173
2016-07-08 19:57:16	0.797541401189635			2016-07-11 05:21:52	8.81647393864096			2016-07-11 18:33:44	0.447496120328676
2016-07-08 19:57:16	0.885123067197431			2016-07-11 05:21:52	1.19413553523188			2016-07-11 18:33:44	2.66039115311956
2016-07-08 19:57:16	0.330714031745366			2016-07-11 05:21:52	1.37977854526494			2016-07-11 18:33:44	2.09156737764461
2016-07-08 19:57:16	2.01918414896044			2016-07-11 05:21:52	14.7865590255197			2016-07-11 18:33:57	0.482407682409917
2016-07-08 19:57:16	4.30167776923958			2016-07-11 05:21:52	3.93249464665696			2016-07-11 18:33:57	0.681568345325029
2016-07-08 19:57:16	7.76865162965902			2016-07-11 05:21:52	1730.25381900966			2016-07-11 18:33:57	1.55796317128297
2016-07-08 19:57:16	5.18142332484696			2016-07-11 05:21:52	1.72186893483552			2016-07-11 18:33:57	3.30241914316619
2016-07-08 19:57:16	11.8852214014656			2016-07-11 05:21:52	12.7160990927458			2016-07-11 18:33:57	2.93813984399701
2016-07-08 19:57:16	10.0816541964732			2016-07-11 05:21:52	6.26765748469861			2016-07-11 18:33:57	3.01743694448853
2016-07-08 19:57:16	646.135000751252			2016-07-11 05:21:52	31.4700908384793			2016-07-11 18:33:57	3.24634644752664
2016-07-08 19:57:16	12.4307399151523			2016-07-11 05:21:52	4.18737975773025			2016-07-11 18:34:10	3.67941497027185
2016-07-08 19:57:16	10.4845609288961			2016-07-11 05:21:52	27.2545642569015			2016-07-11 18:34:10	2.27807337833693
2016-07-08 19:57:16	1.22549920367378			2016-07-11 05:21:52	14.3662565109432			2016-07-11 18:34:10	3.15866249975026
2016-07-08 19:57:16	5.5385595170268			2016-07-11 05:21:52	0.947273596110282			2016-07-11 18:34:10	2.65219004017652
2016-07-08 19:57:16	93.4263882519629			2016-07-11 05:21:52	8.24452879337567			2016-07-11 18:34:10	2.4600383472848
2016-07-08 19:57:29	6.92063357846947			2016-07-11 05:21:52	9.21956896047456			2016-07-11 18:34:10	0.582428303521463
2016-07-08 19:57:29	435.698730508627			2016-07-11 05:21:52	21.5085693605011			2016-07-11 18:34:10	1.23918960188889
2016-07-08 19:57:29	0.378505770384333			2016-07-11 05:21:52	2.31517200294545			2016-07-11 18:34:10	1.19279923131308
2016-07-08 19:57:29	702.455966721661			2016-07-11 05:21:52	9.36757002834404			2016-07-11 18:34:10	29.1485714430598
2016-07-08 19:57:29	15.0113453936245			2016-07-11 05:21:52	740.175990095557			2016-07-11 18:34:24	2.16176793764787
2016-07-08 19:57:29	9.03900897271572			2016-07-11 05:21:52	11.0623352634281			2016-07-11 18:34:24	4.00681133864233
2016-07-08 19:57:29	14.2523691679892			2016-07-11 05:21:52	21.6537765506649			2016-07-11 18:34:24	2.75547824479553
2016-07-08 19:57:29	3.87975968745275			2016-07-11 05:21:52	5.16640606922753			2016-07-11 18:34:24	0.902180902057215
2016-07-08 19:57:29	3.79022559976799			2016-07-11 05:21:52	7.60145922687224			2016-07-11 18:34:38	1.03244068555904
2016-07-08 19:57:29	14.4128385748251			2016-07-11 05:21:52	2.7329517946856			2016-07-11 18:34:38	0.767179751464357
2016-07-08 19:57:29	13.6490527218456			2016-07-11 05:22:06	14.2882454678072			2016-07-11 18:34:38	4.00678504745959
2016-07-08 19:57:29	1.16039583074748			2016-07-11 05:22:06	17.5338405442928			2016-07-11 18:34:38	1.4415204590794
2016-07-08 19:57:29	2.12912051631917			2016-07-11 05:22:06	38.3437551028452			2016-07-11 18:34:38	1.6975215048435
2016-07-08 19:57:29	1.23816325322748			2016-07-11 05:22:06	7.62257790902309			2016-07-11 18:34:38	1.98123923305969
2016-07-08 19:57:29	2.86613697818589			2016-07-11 05:22:06	10.594544670357			2016-07-11 18:34:51	2.79680338692978
2016-07-08 19:57:29	180.73878324298			2016-07-11 05:22:06	10.7476154526842			2016-07-11 18:34:51	2.12444910892697
2016-07-08 19:57:29	2.92303266082859			2016-07-11 05:22:06	12.455400097587			2016-07-11 18:35:04	6.77216400182591
2016-07-08 19:57:29	8.20409654355916			2016-07-11 05:22:06	117.6724886984			2016-07-11 18:35:04	2.88709977484239
2016-07-08 19:57:29	16.0673555082081			2016-07-11 05:22:06	61.5745525310573			2016-07-11 18:35:04	2.95332952170146
2016-07-08 19:57:29	5.5811288989928			2016-07-11 05:22:06	8.17274926820544			2016-07-11 18:35:04	2.7345214440822
2016-07-08 19:57:42	7.3064142237003			2016-07-11 05:22:06	1.12693385722814			2016-07-11 18:35:18	4.85850351413996
2016-07-08 19:57:42	13.3518109587484			2016-07-11 05:22:06	96.5175907584922			2016-07-11 18:35:18	4.00454744045477
2016-07-08 19:57:42	7.72092559799222			2016-07-11 05:22:06	0.822789391742522			2016-07-11 18:35:18	4.98131403610008
2016-07-08 19:57:42	1.71386926472258			2016-07-11 05:22:06	50.1863731567505			2016-07-11 18:35:32	1.67660736073888
2016-07-08 19:57:42	2.38020466975249			2016-07-11 05:22:06	19.2869403343665			2016-07-11 18:35:32	5.37351350427651
2016-07-08 19:57:42	9.76739212230819			2016-07-11 05:22:06	1.59688798455867			2016-07-11 18:35:32	1.16664745664718
2016-07-08 19:57:42	8.0183188822691			2016-07-11 05:22:06	2.57279168498563			2016-07-11 18:35:32	0.355993892031879
2016-07-08 19:57:42	11.4994794831705			2016-07-11 05:22:06	8.33877244800875			2016-07-11 18:35:32	1.00921468954084
2016-07-08 19:57:42	6.72802319593976			2016-07-11 05:22:06	0.926578933413557			2016-07-11 18:35:32	0.714030527769578
2016-07-08 19:57:42	1153.17471002798			2016-07-11 05:22:06	27.8993739468721			2016-07-11 18:35:32	4.03907859538712
2016-07-08 19:57:42	12.7758521249094			2016-07-11 05:22:19	30.6212185360132			2016-07-11 18:35:32	1.55371747752639
2016-07-08 19:57:42	19.701009494714			2016-07-11 05:22:19	3.27468987176697			2016-07-11 18:35:45	7.05207818290563
2016-07-08 19:57:42	4.84662495087781			2016-07-11 05:22:19	9.57661768022359			2016-07-11 18:35:45	5.55880956251315
2016-07-08 19:57:42	17.4964147960453			2016-07-11 05:22:19	65.9775955757653			2016-07-11 18:35:45	4.91237913019487
2016-07-08 19:57:42	13.9989911409037			2016-07-11 05:22:19	4.90492773719471			2016-07-11 18:35:45	3.10740326079784
2016-07-08 20:03:42	7.09218702261208			2016-07-11 05:22:19	12.8774413899928			2016-07-11 18:35:45	0.649460085833731
2016-07-08 20:03:42	3.3368809617204			2016-07-11 05:22:19	16.3107034416838			2016-07-11 18:35:45	0.733306961288888
2016-07-08 20:03:42	2.34835678989395			2016-07-11 05:22:19	14.0316614184555			2016-07-11 18:35:59	2.93135834164945
2016-07-08 20:03:42	2.75800290943431			2016-07-11 05:22:19	18.0447571033138			2016-07-11 18:35:59	4.42945882916214
2016-07-08 20:03:42	1.18776522037807			2016-07-11 05:22:19	29.1390003858495			2016-07-11 18:35:59	2.80334788111335
2016-07-08 20:03:42	7.1044828953593			2016-07-11 05:22:19	2.96356742556228			2016-07-11 18:35:59	2.38018587249039
2016-07-08 20:03:42	8.45558403094858			2016-07-11 05:22:19	34.327697415358			2016-07-11 18:36:12	6.72736371207552
2016-07-08 20:03:42	13.7110051662675			2016-07-11 05:22:19	8.10184745986258			2016-07-11 18:36:12	0.90645797255189
2016-07-08 20:03:42	3.77842023849486			2016-07-11 05:22:19	5.82502385236445			2016-07-11 18:36:12	1.17365196792734
2016-07-08 20:03:42	7.98651660525935			2016-07-11 05:22:19	71.3435681313339			2016-07-11 18:36:12	3.22767048102065
2016-07-08 20:03:42	80.9916248557425			2016-07-11 05:22:19	7.77339152687219			2016-07-11 18:36:12	8.87075106888917
2016-07-08 20:03:42	4.37784900745768			2016-07-11 05:22:19	1.80405330949503			2016-07-11 18:36:12	3.55558985548049
2016-07-08 20:03:42	14.1941422854772			2016-07-11 05:22:19	0.708231641508052			2016-07-11 18:36:12	4.49031387036108
2016-07-08 20:03:42	11.2055835788641			2016-07-11 05:22:19	4.47233714267362			2016-07-11 18:36:12	1.29294472249123
2016-07-08 20:03:42	233.45157789618			2016-07-11 05:22:19	2.62795314105267			2016-07-11 18:36:26	3.21347205780769
2016-07-08 20:03:42	6.25762159058917			2016-07-11 05:22:19	5.49461374788027			2016-07-11 18:36:26	2.95254618622131
2016-07-08 20:03:42	1.99681700512371			2016-07-11 05:22:19	3.83372251562311			2016-07-11 18:36:26	4.77088042514162
2016-07-08 20:03:56	1.51952682646422			2016-07-11 05:22:19	4.78352608679283			2016-07-11 18:36:26	2.9165623547263
2016-07-08 20:03:56	64.8120289251799			2016-07-11 05:22:19	8.15933934666725			2016-07-11 18:36:26	3.89592922431864
2016-07-08 20:03:56	1.38937767793724			2016-07-11 05:22:19	3.6366741867224			2016-07-11 18:36:26	4.70786587251564
2016-07-08 20:03:56	231.943264441096			2016-07-11 05:22:32	9.38583757537173			2016-07-11 18:36:26	4.17153306396315
2016-07-08 20:03:56	11.8938897119133			2016-07-11 05:22:32	9.28223510234276			2016-07-11 18:36:26	0.621900908883518
2016-07-08 20:03:56	1.21272906771976			2016-07-11 05:22:32	6.27745670377286			2016-07-11 18:36:26	1.3128527222621
2016-07-08 20:04:09	10.6250168482156			2016-07-11 05:22:32	2.47200227762416			2016-07-11 18:36:26	0.554947983568575
2016-07-08 20:04:09	14.903920909848			2016-07-11 05:22:32	16.1059112442062			2016-07-11 18:36:26	0.863110633018262
2016-07-08 20:04:09	4.08739971628062			2016-07-11 05:22:32	7.11648253971816			2016-07-11 18:36:39	3.04253515776796
2016-07-08 20:04:09	5.88712263010241			2016-07-11 05:22:32	8.90457709571523			2016-07-11 18:36:39	2.66387503924422
2016-07-08 20:04:09	8.11443376650107			2016-07-11 05:22:32	3.57880773657547			2016-07-11 18:36:39	0.657752955885917
2016-07-08 20:04:09	1.93611817553894			2016-07-11 05:22:32	0.511398467034901			2016-07-11 18:36:39	2.24721503691537
2016-07-08 20:04:09	5.74845544252037			2016-07-11 05:22:32	3.90710808654591			2016-07-11 18:36:39	1.64892320052888
2016-07-08 20:04:09	10.2249413802806			2016-07-11 05:22:32	5.85461996615065			2016-07-11 18:36:39	2.96322545991582
2016-07-08 20:04:09	2.4651358411413			2016-07-11 05:22:32	3.02751786775665			2016-07-11 18:36:39	1.79305848782082
2016-07-08 20:04:09	1.88360733278497			2016-07-11 05:22:32	3.25852556769769			2016-07-11 18:36:39	3.03107447871476
2016-07-08 20:04:09	10.6578779397561			2016-07-11 05:22:32	3.57494399346032			2016-07-11 18:36:39	3.42427577003034
2016-07-08 20:04:09	5.4692232060175			2016-07-11 05:22:32	0.82294300017476			2016-07-11 18:36:53	3.07040534905042
2016-07-08 20:04:09	4.41653829873905			2016-07-11 05:22:32	1.28782243319107			2016-07-11 18:36:53	4.3446214036432
2016-07-08 20:04:09	3.93536142080773			2016-07-11 05:22:32	0.292863742128966			2016-07-11 18:36:53	1.58462188146471
2016-07-08 20:04:09	4.25638973882068			2016-07-11 05:22:32	1.42402757649608			2016-07-11 18:36:53	1.44637743907565
2016-07-08 20:04:22	7.0131995516167			2016-07-11 05:22:46	2.80203235786112			2016-07-11 18:36:53	11.938300580679
2016-07-08 20:04:22	7.50926844276087			2016-07-11 05:22:46	24.9995845580731			2016-07-11 18:36:53	5.53816046894506
2016-07-08 20:04:22	6.88515086502955			2016-07-11 05:22:46	5.34635055964676			2016-07-11 18:36:53	4.67394180053378
2016-07-08 20:04:22	3.48312587748041			2016-07-11 05:22:46	7.78701546829902			2016-07-11 18:37:06	0.992370433100903
2016-07-08 20:04:22	4.38342670937412			2016-07-11 05:22:46	3.22488530496979			2016-07-11 18:37:06	5.8182854803373
2016-07-08 20:04:22	0.814841497853101			2016-07-11 05:22:46	18.4413575745069			2016-07-11 18:37:06	3.98389635089059
2016-07-08 20:04:22	5.59994196565067			2016-07-11 05:22:46	1.60305760209539			2016-07-11 18:37:06	1.7499057007935
2016-07-08 20:04:22	0.49272413377318			2016-07-11 05:22:46	6.84751431657661			2016-07-11 18:37:06	2.24901708095941
2016-07-08 20:04:22	2.79600217303333			2016-07-11 05:22:46	7.03592422280062			2016-07-11 18:37:06	1.21675062000823
2016-07-08 20:04:22	1.55621235349553			2016-07-11 05:22:46	27.7508709556031			2016-07-11 18:37:20	1.1736921153011
2016-07-08 20:04:22	99.9707969702704			2016-07-11 05:22:46	13.0880761545637			2016-07-11 18:37:20	1.04386923698962
2016-07-08 20:04:22	100.839392226104			2016-07-11 05:22:59	2.6475883434911			2016-07-11 18:37:34	3.1540855759605
2016-07-08 20:04:36	3.27228678568036			2016-07-11 05:22:59	7.1507076390429			2016-07-11 18:37:34	35.0594872159975
2016-07-08 20:04:36	4.15078014959309			2016-07-11 05:22:59	10.7235862740803			2016-07-11 18:37:34	6.10939455777662
2016-07-08 20:04:36	3.09321316438403			2016-07-11 05:22:59	17.3739908877743			2016-07-11 18:37:34	1.28602493351218
2016-07-08 20:04:36	1.52692457156809			2016-07-11 05:22:59	12.747854432471			2016-07-11 18:37:47	4.32758029129674
2016-07-08 20:04:36	3.13744745906649			2016-07-11 05:22:59	42.9781975609101			2016-07-11 18:37:47	3.61068790064361
2016-07-08 20:04:36	2.80148793426484			2016-07-11 05:22:59	3.05079070698223			2016-07-11 18:37:47	1.29272714483615
2016-07-08 20:04:36	140.765271496469			2016-07-11 05:22:59	1.582484041589			2016-07-11 18:37:47	4.56934460492359
2016-07-08 20:04:36	0.543330603762014			2016-07-11 05:22:59	1.04377333567807			2016-07-11 18:37:47	1.83917513373083
2016-07-08 20:04:36	8.72247731330435			2016-07-11 05:22:59	6.93677901600967			2016-07-11 18:37:47	2.81319064832458
2016-07-08 20:04:36	603.90412571816			2016-07-11 05:22:59	39.0181934997136			2016-07-11 18:37:47	4.06535677698585
2016-07-08 20:04:36	1.67045223286508			2016-07-11 05:22:59	0.729865919850348			2016-07-11 18:38:01	3.60786832094531
2016-07-08 20:04:36	0.55344550126757			2016-07-11 05:22:59	77.6978330316662			2016-07-11 18:38:01	2.6553207153862
2016-07-08 20:04:49	1.06662969024996			2016-07-11 05:22:59	9.042589042338			2016-07-11 18:38:01	2.14983181315196
2016-07-08 20:04:49	0.481459424031981			2016-07-11 05:22:59	6.02492448231412			2016-07-11 18:38:01	3.0162551069678
2016-07-08 20:04:49	4.47235529342263			2016-07-11 05:22:59	2.62411394077627			2016-07-11 18:38:01	2.62065185194417
2016-07-08 20:04:49	1.21525701337161			2016-07-11 05:23:13	3571.80273782845			2016-07-11 18:38:01	5.50873666329408
2016-07-08 20:04:49	1.39010473088738			2016-07-11 05:23:13	10.3247579586387			2016-07-11 18:38:01	1.5379741867726
2016-07-08 20:04:49	11.9546473451815			2016-07-11 05:23:13	8.69374762267383			2016-07-11 18:38:01	1.18566627315476
2016-07-08 20:04:49	12.0745714780643			2016-07-11 05:23:13	47.1139726437676			2016-07-11 18:38:01	2.49510538207175
2016-07-08 20:04:49	12.6661594620322			2016-07-11 05:23:13	14.900668046865			2016-07-11 18:38:01	5.93173142369257
2016-07-08 20:05:02	5.92415885477035			2016-07-11 05:23:13	4.93735809265284			2016-07-11 18:38:14	2.05532689214811
2016-07-08 20:05:02	11.4005854958539			2016-07-11 05:23:13	16.7104608348888			2016-07-11 18:38:14	21.450919027117
2016-07-08 20:05:02	4.38040812358317			2016-07-11 05:23:13	11.7823916330643			2016-07-11 18:38:14	2.5319157819339
2016-07-08 20:05:02	15.0076152004309			2016-07-11 05:23:13	4.39455789471145			2016-07-11 18:38:14	3.92093705296692
2016-07-08 20:05:16	25.6447754681658			2016-07-11 05:23:13	16.9140374698378			2016-07-11 18:38:28	3.47176568424204
2016-07-08 20:05:16	3.30939056118284			2016-07-11 05:23:13	31.977586345204			2016-07-11 18:38:28	1.12273745854026
2016-07-08 20:05:16	5.32282537305264			2016-07-11 05:23:13	16.8314458632766			2016-07-11 18:38:28	1.46779142308247
2016-07-08 20:05:16	7.42973811850546			2016-07-11 05:23:13	2.76299054848898			2016-07-11 18:38:28	20.448905157234
2016-07-08 20:05:16	0.361878737072212			2016-07-11 05:23:13	8.89070551499131			2016-07-11 18:38:28	4.83321267032531
2016-07-08 20:05:16	196.861055471297			2016-07-11 05:23:13	58.1766495605931			2016-07-11 18:38:42	5.88417842639594
2016-07-08 20:05:29	12.7291902309024			2016-07-11 05:23:13	2.6593026502848			2016-07-11 18:38:55	7.76479799348765
2016-07-08 20:05:29	3.39356895711958			2016-07-11 05:23:26	4.30753269356947			2016-07-11 18:38:55	2.20989702810705
2016-07-08 20:05:29	2.18414112310909			2016-07-11 05:23:26	54.2262905766484			2016-07-11 18:38:55	5.28598524869699
2016-07-08 20:05:29	0.695768848570804			2016-07-11 05:23:26	6.54180147892323			2016-07-11 18:38:55	1.58911253053869
2016-07-08 20:05:29	6.46776133902284			2016-07-11 05:23:26	11.4456235368967			2016-07-11 18:38:55	2.43509711286137
2016-07-08 20:05:29	5.50729687222488			2016-07-11 05:23:26	5.04422257035817			2016-07-11 18:38:55	1754.7998170888
2016-07-08 20:05:29	16.3107904772088			2016-07-11 05:23:26	1.82710529196962			2016-07-11 18:38:55	7.47164396598197
2016-07-08 20:05:29	132.882286811747			2016-07-11 05:23:26	16.8743546128382			2016-07-11 18:38:55	7.46593903713152
2016-07-08 20:05:29	2.19477739992282			2016-07-11 05:23:26	10.1097477034252			2016-07-11 18:38:55	1.53615167297781
2016-07-08 20:05:29	7.286436387659			2016-07-11 05:23:26	9.48646532044709			2016-07-11 18:38:55	5.2927341859354
2016-07-08 20:05:29	15.4293346744042			2016-07-11 05:23:26	21.7127202006249			2016-07-11 18:38:55	1.47976263638046
2016-07-08 20:05:29	13.165565653228			2016-07-11 05:23:26	2.57850030505894			2016-07-11 18:38:55	0.863069634910446
2016-07-08 20:05:42	330.398253769069			2016-07-11 05:23:26	7.90113741030938			2016-07-11 18:39:08	4.49668592611658
2016-07-08 20:05:42	1467.6086862006			2016-07-11 05:23:26	29.1509564790187			2016-07-11 18:39:08	7.91014535943373
2016-07-08 20:05:42	3.41964524930234			2016-07-11 05:23:26	3.95961729512203			2016-07-11 18:39:08	2.62132932297542
2016-07-08 20:05:42	1.44012585436906			2016-07-11 05:23:26	8.09364191924221			2016-07-11 18:39:08	1.12926795304657
2016-07-08 20:05:42	14.8861853300567			2016-07-11 05:23:26	0.839232821682301			2016-07-11 18:39:08	5.67555674024854
2016-07-08 20:05:42	7.76328475065023			2016-07-11 05:23:39	4.63174272598237			2016-07-11 18:39:08	22.1186063705177
2016-07-08 20:05:42	7.60859835021036			2016-07-11 05:23:39	5.79930151405631			2016-07-11 18:39:08	9.59666294152393
2016-07-08 20:05:42	435.919788848995			2016-07-11 05:23:39	28.976108670428			2016-07-11 18:39:22	5.68954943323689
2016-07-08 20:05:42	8.07426298240898			2016-07-11 05:23:39	33.8590201711378			2016-07-11 18:39:22	5.89299047090308
2016-07-08 20:05:42	5.79728261016554			2016-07-11 05:23:39	17.7194405091769			2016-07-11 18:39:22	2.78933190226817
2016-07-08 20:05:42	267.792434844981			2016-07-11 05:23:39	3.1219254087107			2016-07-11 18:39:22	22.4492662205534
2016-07-08 20:05:42	16.1220540248348			2016-07-11 05:23:39	10.7313042924784			2016-07-11 18:39:22	4.19632706900835
2016-07-08 20:05:42	3.2236832051623			2016-07-11 05:23:39	2.52392549309166			2016-07-11 18:39:22	3.4258343917108
2016-07-08 20:05:56	314.06852039408			2016-07-11 05:23:39	23.5805498839607			2016-07-11 18:39:22	4.09936851562136
2016-07-08 20:05:56	0.93876362817158			2016-07-11 05:23:39	23.8362659185764			2016-07-11 18:39:22	5.85936314443305
2016-07-08 20:05:56	1.64629287064289			2016-07-11 05:23:39	5.62061617655917			2016-07-11 18:39:22	7.33433023552175
2016-07-08 20:05:56	8.52345999506293			2016-07-11 05:23:39	3.97424341929737			2016-07-11 18:39:22	3.45220979407548
2016-07-08 20:05:56	10.2554830040973			2016-07-11 05:23:39	0.905689559270685			2016-07-11 18:39:36	3.70461958152564
2016-07-08 20:05:56	434.328262206794			2016-07-11 05:23:39	20.6132254053379			2016-07-11 18:39:36	0.403104448004229
2016-07-08 20:05:56	9.65771064634295			2016-07-11 05:23:53	0.407724497937567			2016-07-11 18:39:36	1.01002436127956
2016-07-08 20:05:56	8.02758952005988			2016-07-11 05:23:53	2.51024714516192			2016-07-11 18:39:36	1.5961775146587
2016-07-08 20:06:09	1.791337723998			2016-07-11 05:23:53	1.40739737705402			2016-07-11 18:39:36	2.0624852779689
2016-07-08 20:06:09	2.15196869893851			2016-07-11 05:23:53	4.99887144196142			2016-07-11 18:39:36	3.00450936345292
2016-07-08 20:06:09	1.44647745352823			2016-07-11 05:23:53	20.3715822248102			2016-07-11 18:39:36	4.31607104527618
2016-07-08 20:06:09	15.9036583584579			2016-07-11 05:23:53	29.8174715704494			2016-07-11 18:39:36	4.21522566312591
2016-07-08 20:06:09	16.403692495119			2016-07-11 05:23:53	86.2138985113853			2016-07-11 18:39:36	24.6314229811269
2016-07-08 20:06:09	5.74659512777371			2016-07-11 05:23:53	5.8811105758527			2016-07-11 18:39:36	1.92793755416161
2016-07-08 20:06:09	21.7007714029764			2016-07-11 05:23:53	0.844047631740222			2016-07-11 18:39:36	2.14607313481526
2016-07-08 20:06:22	3.53411359918118			2016-07-11 05:23:53	72.7765902843418			2016-07-11 18:39:49	5.57966459280771
2016-07-08 20:06:22	34.1476873617918			2016-07-11 05:23:53	19.4974292274194			2016-07-11 18:39:49	7.52635379784602
2016-07-08 20:06:22	79.307627274954			2016-07-11 05:23:53	7.51210383668695			2016-07-11 18:39:49	2.92850932059678
2016-07-08 20:06:22	59.7320757199145			2016-07-11 05:23:53	8.86191034951391			2016-07-11 18:39:49	5.80453501899522
2016-07-08 20:06:22	13.8589851999471			2016-07-11 05:23:53	15.6057373140185			2016-07-11 18:39:49	1.50566005409665
2016-07-08 20:06:22	14.1214292908057			2016-07-11 05:23:53	3.1856825685606			2016-07-11 18:39:49	2.99285952055748
2016-07-08 20:06:22	1.9143545339742			2016-07-11 05:23:53	0.642663937679539			2016-07-11 18:39:49	100.615479036934
2016-07-08 20:06:22	6.63022658303143			2016-07-11 05:23:53	0.944847026662125			2016-07-11 18:39:49	1.21622352173013
2016-07-08 20:06:22	124.119533028167			2016-07-11 05:23:53	2.44269669832967			2016-07-11 18:39:49	4.73199693955504
2016-07-08 20:06:36	93.610039268058			2016-07-11 05:23:53	2.5975992494264			2016-07-11 18:39:49	2.42586302868939
2016-07-08 20:06:36	26.9441764794535			2016-07-11 05:23:53	0.841777192488019			2016-07-11 18:40:03	2.63985969314449
2016-07-08 20:06:36	21.4337435565055			2016-07-11 05:23:53	3.00870831692688			2016-07-11 18:40:03	5.09901462196004
2016-07-08 20:06:36	5.7901155110709			2016-07-11 05:23:53	5.68279358257097			2016-07-11 18:40:03	0.709081475370214
2016-07-08 20:06:36	6.71797242193318			2016-07-11 05:23:53	2.78387936065883			2016-07-11 18:40:03	1.40084010254793
2016-07-08 20:06:36	3.88597751052325			2016-07-11 05:23:53	6.82910701009496			2016-07-11 18:40:03	3.36746001548485
2016-07-08 20:06:36	1.36497475761964			2016-07-11 05:23:53	7.153954663126			2016-07-11 18:40:03	4.51982069188222
2016-07-08 20:06:36	1.10764309993736			2016-07-11 05:23:53	62.8095441379491			2016-07-11 18:40:03	1.19725425124832
2016-07-08 20:06:36	5.12796544529102			2016-07-11 05:23:53	0.501603390776815			2016-07-11 18:40:03	0.98686846367454
2016-07-08 20:06:36	224.038766437972			2016-07-11 05:23:53	4.60308258769092			2016-07-11 18:40:03	5.30575862048826
2016-07-08 20:06:36	1.97805966718499			2016-07-11 05:24:06	5.402040434003			2016-07-11 18:40:03	5.85719022533341
2016-07-08 20:06:36	2.31719838254748			2016-07-11 05:24:06	0.561289596572211			2016-07-11 18:40:03	4.47861655247834
2016-07-08 20:06:49	1.82652208308692			2016-07-11 05:24:06	7.39522508902129			2016-07-11 18:40:03	1.12975094454053
2016-07-08 20:06:49	3.46235029475386			2016-07-11 05:24:06	1290.3416189574			2016-07-11 18:40:03	3.96820262947813
2016-07-08 20:06:49	133.916692804586			2016-07-11 05:24:06	23.4830213505599			2016-07-11 18:40:03	2.83810164696977
2016-07-08 20:07:02	7.36913289933626			2016-07-11 05:24:06	4.21534096902628			2016-07-11 18:40:03	4.22480730927081
2016-07-08 20:07:02	8.11834177052601			2016-07-11 05:24:06	7.48326761535919			2016-07-11 18:40:16	1.6559545775535
2016-07-08 20:07:02	10.5722180676205			2016-07-11 05:24:06	15.6645336097752			2016-07-11 18:40:16	1.5073425789555
2016-07-08 20:07:02	0.682838583135794			2016-07-11 05:24:06	25.7292374301563			2016-07-11 18:40:16	3.02760391519827
2016-07-08 20:07:02	1.28110750753949			2016-07-11 05:24:06	21.4181357294627			2016-07-11 18:40:16	1.23594327436523
2016-07-08 20:07:02	3.72400354857718			2016-07-11 05:24:06	4.38623933818219			2016-07-11 18:40:16	0.670439757030926
2016-07-08 20:07:02	0.888492996703591			2016-07-11 05:24:06	9.17400935258113			2016-07-11 18:40:16	0.796271929620206
2016-07-08 20:07:02	7.51468828781708			2016-07-11 05:24:06	25.1830681127128			2016-07-11 18:40:16	0.770727111009759
2016-07-08 20:07:02	4.39025245124889			2016-07-11 05:24:06	12.6371355644049			2016-07-11 18:40:16	3.26395238916434
2016-07-08 20:07:02	586.649571677142			2016-07-11 05:24:06	1.03994716879917			2016-07-11 18:40:30	2.38881583882211
2016-07-08 20:07:02	16.2779305062211			2016-07-11 05:24:06	11.1857239946314			2016-07-11 18:40:30	1.80654997301183
2016-07-08 20:07:02	16.4175779273133			2016-07-11 05:24:06	31.8034170426395			2016-07-11 18:40:30	6.05379148560517
2016-07-08 20:07:02	5.61357398934554			2016-07-11 05:24:06	21.4427905068612			2016-07-11 18:40:30	5.41262741244247
2016-07-08 20:07:02	8.8553678791194			2016-07-11 05:24:06	9.00421576343188			2016-07-11 18:40:30	5.18931573449597
2016-07-08 20:07:16	35.3098994160603			2016-07-11 05:24:06	18.8710289817123			2016-07-11 18:40:30	2.4900040299826
2016-07-08 20:07:16	7.37231665249732			2016-07-11 05:24:06	5.63787636263549			2016-07-11 18:40:30	3.62195633722166
2016-07-08 20:07:16	5.81106813221182			2016-07-11 05:24:06	7.79732606171392			2016-07-11 18:40:30	2.94816652482313
2016-07-08 20:07:16	3.3319823965578			2016-07-11 05:24:20	372.934745049185			2016-07-11 18:40:30	12.6581855336078
2016-07-08 20:07:16	4.81020874582472			2016-07-11 05:24:20	2.84305295779203			2016-07-11 18:40:30	3.07785485793855
2016-07-08 20:07:16	17.1800822424889			2016-07-11 05:24:20	3.71928653765656			2016-07-11 18:40:30	1.7544767497998
2016-07-08 20:07:16	1.06719977524709			2016-07-11 05:24:20	5.72423134427546			2016-07-11 18:40:30	2.57248141498669
2016-07-08 20:07:16	2.14701077047398			2016-07-11 05:24:20	792.612908691499			2016-07-11 18:40:30	4.47566139678915
2016-07-08 20:07:16	23.8244249446266			2016-07-11 05:24:20	717.236822069408			2016-07-11 18:40:43	2.51911819492208
2016-07-08 20:07:29	217.673809345446			2016-07-11 05:24:20	7.07928567890905			2016-07-11 18:40:43	4.15481470748003
2016-07-08 20:07:29	0.376456030269475			2016-07-11 05:24:20	2.09765608416253			2016-07-11 18:40:43	4.30137804370838
2016-07-08 20:07:29	1.28998425774562			2016-07-11 05:24:20	11.8440167087094			2016-07-11 18:40:43	1.33187593547814
2016-07-08 20:07:29	0.654406446707911			2016-07-11 05:24:20	8.41490739263758			2016-07-11 18:40:43	2.39306076825163
2016-07-08 20:07:29	10.5172161843619			2016-07-11 05:24:20	38.3837775002728			2016-07-11 18:40:43	1.52183658905413
2016-07-08 20:07:29	4.0866564313515			2016-07-11 05:24:20	1.36479082766146			2016-07-11 18:40:43	1.15772005720748
2016-07-08 20:07:29	14.5098602734138			2016-07-11 05:24:20	29.1787221290573			2016-07-11 18:40:43	1.32747902130443
2016-07-08 20:07:42	2.45065049547222			2016-07-11 05:24:20	8.62686130851294			2016-07-11 18:40:43	1.80066649160407
2016-07-08 20:07:42	16.4442427357415			2016-07-11 05:24:20	1.97323220468999			2016-07-11 18:40:43	4.4004776765191
2016-07-08 20:07:42	10.9129292971362			2016-07-11 05:24:20	0.77449800777505			2016-07-11 18:40:43	4.75154213713641
2016-07-08 20:07:42	4.32323952127758			2016-07-11 05:24:34	2.43789896575091			2016-07-11 18:40:57	4.21338133289703
2016-07-08 20:07:42	500.574273639402			2016-07-11 05:24:34	6.21346502932783			2016-07-11 18:40:57	4.05776835795561
2016-07-08 20:07:42	37.7474293023931			2016-07-11 05:24:34	1.7723003529955			2016-07-11 18:40:57	2.99702093347184
2016-07-08 20:07:56	6.03122046907082			2016-07-11 05:24:34	3.10541077440636			2016-07-11 18:40:57	3.70349502385083
2016-07-08 20:07:56	60.5083164275919			2016-07-11 05:24:34	37.3033091747373			2016-07-11 18:40:57	1.53450074920464
2016-07-08 20:07:56	31.8816169177249			2016-07-11 05:24:34	4.28474939534255			2016-07-11 18:40:57	1.69566379493617
2016-07-08 20:07:56	10.3813079388377			2016-07-11 05:24:34	50.7393638241928			2016-07-11 18:40:57	13.5776397069195
2016-07-08 20:07:56	141.859645316471			2016-07-11 05:24:34	10.9657589193057			2016-07-11 18:40:57	3.348607060303
2016-07-08 20:07:56	0.460887977824053			2016-07-11 05:24:34	30.1602316693857			2016-07-11 18:40:57	0.862630987586973
2016-07-08 20:07:56	1.95673471987097			2016-07-11 05:24:34	1.5063996198976			2016-07-11 18:40:57	3.0886751704715
2016-07-08 20:07:56	6.18600509614491			2016-07-11 05:24:34	6.47225772834446			2016-07-11 18:40:57	1.63765276728578
2016-07-08 20:07:56	2.46971585968616			2016-07-11 05:24:34	7.23762259578924			2016-07-11 18:41:10	3.41969676751153
2016-07-08 20:07:56	11.9338945103967			2016-07-11 05:24:34	68.9435181548453			2016-07-11 18:41:10	1.01040203551366
2016-07-08 20:08:09	4.90548227346909			2016-07-11 05:24:34	0.84775364756725			2016-07-11 18:41:10	32.4305901043547
2016-07-08 20:08:09	9.18144071225041			2016-07-11 05:24:34	10.5841225680364			2016-07-11 18:41:10	5.51941658448396
2016-07-08 20:08:09	7.36611755692366			2016-07-11 05:24:34	32.9426492244661			2016-07-11 18:41:10	7.23534983701121
2016-07-08 20:08:09	2.01616154925041			2016-07-11 05:24:34	5.80178726969208			2016-07-11 18:41:10	5.35434966080912
2016-07-08 20:08:09	66.4598277396121			2016-07-11 05:24:34	7.60689597168246			2016-07-11 18:41:10	2.91152501007557
2016-07-08 20:08:09	5.07125386364858			2016-07-11 05:24:34	11.5553739571447			2016-07-11 18:41:10	1.44240313022251
2016-07-08 20:08:09	3.04499705430834			2016-07-11 05:24:34	7.4526964217899			2016-07-11 18:41:10	3.69616146559193
2016-07-08 20:08:22	0.522825428002926			2016-07-11 05:24:34	65.1261701083823			2016-07-11 18:41:10	3.43266774416132
2016-07-08 20:08:22	9.72710653167449			2016-07-11 05:24:34	32.6075042004335			2016-07-11 18:41:10	3.56669338817181
2016-07-08 20:08:22	15.0561779494899			2016-07-11 05:24:34	15.5160140963912			2016-07-11 18:41:10	0.790170119867316
2016-07-08 20:08:36	8.14719184611401			2016-07-11 05:24:34	1.8337274724177			2016-07-11 18:41:10	1.43489798660914
2016-07-08 20:08:36	16.3425540130578			2016-07-11 05:24:47	42.9841505281249			2016-07-11 18:41:10	1.13657105351953
2016-07-08 20:08:36	6.65743787899096			2016-07-11 05:24:47	9.50819702835435			2016-07-11 18:41:10	1.9990046513333
2016-07-08 20:08:36	17.1700104165552			2016-07-11 05:24:47	57.7572333081345			2016-07-11 18:41:10	1.24185796309878
2016-07-08 20:08:36	11.9030191913035			2016-07-11 05:24:47	5.63918849635068			2016-07-11 18:41:10	1.24732930077105
2016-07-08 20:08:36	45.7407105591073			2016-07-11 05:24:47	40.5303728813329			2016-07-11 18:41:10	256.131839176731
2016-07-08 20:08:36	13.8714822410991			2016-07-11 05:24:47	26.2441939054411			2016-07-11 18:41:24	4.77580800188168
2016-07-08 20:08:36	3.18257849337208			2016-07-11 05:24:47	21.4067730310308			2016-07-11 18:41:24	4.28732390587106
2016-07-08 20:08:36	6.53050958463128			2016-07-11 05:24:47	7.19015216887842			2016-07-11 18:41:24	2.80272411791363
2016-07-08 20:08:36	149.040433433419			2016-07-11 05:24:47	3.41880374897813			2016-07-11 18:41:24	2.77432377346469
2016-07-08 20:08:49	6.906846883615			2016-07-11 05:24:47	5.38263863796229			2016-07-11 18:41:24	1.26268609159952
2016-07-08 20:08:49	5.06099772139566			2016-07-11 05:24:47	7.63195372108773			2016-07-11 18:41:24	5.02504822740291
2016-07-08 20:08:49	16.4334866160491			2016-07-11 05:24:47	4.03547213198985			2016-07-11 18:41:24	3.88333757638835
2016-07-08 20:08:49	205.65628935649			2016-07-11 05:24:47	6.92472482405909			2016-07-11 18:41:24	6.9155748024623
2016-07-08 20:08:49	3.57553224509623			2016-07-11 05:24:47	15.7825338235828			2016-07-11 18:41:24	1.7245883371799
2016-07-08 20:08:49	22.1755364782919			2016-07-11 05:24:47	13.2237821404662			2016-07-11 18:41:24	1.99153586172987
2016-07-08 20:09:02	1.11279173695881			2016-07-11 05:24:47	28.2303757555512			2016-07-11 18:41:24	5.7406805189492
2016-07-08 20:09:02	0.605661071432644			2016-07-11 05:24:47	2.58437343468009			2016-07-11 18:41:24	4.37309318712232
2016-07-08 20:09:02	4.28457674525421			2016-07-11 05:24:47	2.02594466063818			2016-07-11 18:41:24	1.03035887931373
2016-07-08 20:09:02	4.56373347089529			2016-07-11 05:24:47	3.83692247086985			2016-07-11 18:41:24	1.15156178611721
2016-07-08 20:09:02	0.527876592785596			2016-07-11 05:24:47	7.02909528570905			2016-07-11 18:41:24	2.17301939214167
2016-07-08 20:09:02	5.89136991217699			2016-07-11 05:24:47	10.4234242636616			2016-07-11 18:41:24	3.82002074239848
2016-07-08 20:09:16	2.6307355566134			2016-07-11 05:24:47	47.2652210483095			2016-07-11 18:41:24	5.98543719675844
2016-07-08 20:09:16	3.95005247481422			2016-07-11 05:24:47	0.537636988767258			2016-07-11 18:41:37	5.67798218703815
2016-07-08 20:09:16	0.600794052576758			2016-07-11 05:24:47	14.5300636719254			2016-07-11 18:41:37	2.03679961843397
2016-07-08 20:09:16	39.3211550549518			2016-07-11 05:24:47	6.58095403069668			2016-07-11 18:41:37	1.19349997029909
2016-07-08 20:09:16	0.882934654332094			2016-07-11 05:25:01	6.96091376973212			2016-07-11 18:41:37	6.37198649455631
2016-07-08 20:09:16	1.5999159748235			2016-07-11 05:25:01	17.7443678678228			2016-07-11 18:41:37	3.82060743229893
2016-07-08 20:09:16	0.620841814282972			2016-07-11 05:25:01	13.7552862128007			2016-07-11 18:41:37	1.68904432188217
2016-07-08 20:09:16	0.595471321516547			2016-07-11 05:25:01	7.24447243401108			2016-07-11 18:41:37	3.71488466744891
2016-07-08 20:09:16	1.46070309262237			2016-07-11 05:25:01	9.96879818617271			2016-07-11 18:41:37	1.1813557209795
2016-07-08 20:09:16	0.366675863954691			2016-07-11 05:25:01	15.4686187615103			2016-07-11 18:41:37	5.20108222628506
2016-07-08 20:09:16	12.9079777987972			2016-07-11 05:25:01	2.34297885158701			2016-07-11 18:41:37	4.1027816552113
2016-07-08 20:09:16	14.5411715546557			2016-07-11 05:25:01	5.79627428260393			2016-07-11 18:41:37	3.2118839237704
2016-07-08 20:09:16	10.2118437391955			2016-07-11 05:25:01	13.0934491500351			2016-07-11 18:41:50	6.64019563208787
2016-07-08 20:09:29	3.70687460374374			2016-07-11 05:25:01	1.2607332042565			2016-07-11 18:41:50	5.69139213704725
2016-07-08 20:09:29	4.02038175732133			2016-07-11 05:25:01	0.87687703555655			2016-07-11 18:41:50	10.9230860083235
2016-07-08 20:09:29	351.270664635782			2016-07-11 05:25:01	125.119802978065			2016-07-11 18:41:50	4.49859134749774
2016-07-08 20:09:29	15.8992755014966			2016-07-11 05:25:01	4.67312291595835			2016-07-11 18:41:50	4.1173842409359
2016-07-08 20:09:42	32.1542209779098			2016-07-11 05:25:01	49.7994458338519			2016-07-11 18:41:50	35.6503522482828
2016-07-08 20:09:42	520.406082293275			2016-07-11 05:25:01	7.33265269041248			2016-07-11 18:41:50	3.03435540286805
2016-07-08 20:09:42	21.1992736746056			2016-07-11 05:25:01	3.26406161690904			2016-07-11 18:41:50	5.27431689507124
2016-07-08 20:09:56	11.9874001088849			2016-07-11 05:25:01	2.12374836007911			2016-07-11 18:41:50	1.49032593817168
2016-07-08 20:09:56	10.5593942611273			2016-07-11 05:25:01	1.20116210836801			2016-07-11 18:41:50	0.883002335068219
2016-07-08 20:09:56	653.755382060415			2016-07-11 05:25:01	0.63982013021587			2016-07-11 18:41:50	1.36949124507209
2016-07-08 20:09:56	20.5206140077573			2016-07-11 05:25:01	26.6289795073517			2016-07-11 18:41:50	1.46001450611448
2016-07-08 20:09:56	5.83303971588662			2016-07-11 05:25:01	17.0766538451922			2016-07-11 18:41:50	4.86148490467998
2016-07-08 20:09:56	0.866222780242037			2016-07-11 05:25:01	15.3717984495339			2016-07-11 18:41:50	4.89321526293626
2016-07-08 20:10:09	868.684258451496			2016-07-11 05:25:01	17.4526663032389			2016-07-11 18:42:04	1.51218759068177
2016-07-08 20:10:09	1.21447065171084			2016-07-11 05:25:01	21.3874824056083			2016-07-11 18:42:04	0.944357140451877
2016-07-08 20:10:09	3.55219965507747			2016-07-11 05:25:14	5.59278553578248			2016-07-11 18:42:04	3.9904721739189
2016-07-08 20:10:09	11.322352724199			2016-07-11 05:25:14	3.75125840660297			2016-07-11 18:42:04	7.04583478613633
2016-07-08 20:10:09	371.096177241206			2016-07-11 05:25:14	15.2617563039958			2016-07-11 18:42:04	3.27515214975656
2016-07-08 20:10:09	22.6949720660352			2016-07-11 05:25:14	23.0340428053351			2016-07-11 18:42:04	2.60941967604002
2016-07-08 20:10:09	15.5531125704146			2016-07-11 05:25:14	3.4798556636636			2016-07-11 18:42:04	5.0350387807716
2016-07-08 20:10:09	500.847021215214			2016-07-11 05:25:14	12.8746606183694			2016-07-11 18:42:04	0.631296869255689
2016-07-08 20:10:22	10.6003710536717			2016-07-11 05:25:14	11.7571474472797			2016-07-11 18:42:04	0.960383573716388
2016-07-08 20:10:22	15.3028591429489			2016-07-11 05:25:14	27.0999404313593			2016-07-11 18:42:18	2.6314024469993
2016-07-08 20:10:22	26.4367826878481			2016-07-11 05:25:14	0.682390806134111			2016-07-11 18:42:18	2.04229874188482
2016-07-08 20:10:22	1.49124808973916			2016-07-11 05:25:14	44.8811962910563			2016-07-11 18:42:18	5.43290127159947
2016-07-08 20:10:22	0.840695923213119			2016-07-11 05:25:14	19.709116847836			2016-07-11 18:42:18	1.49591649177611
2016-07-08 20:10:36	3.12018458522786			2016-07-11 05:25:14	3.88503228193996			2016-07-11 18:42:18	1.56132878022343
2016-07-08 20:10:36	43.7563747286259			2016-07-11 05:25:14	12.5478388827614			2016-07-11 18:42:18	3.45488849558066
2016-07-08 20:10:36	4.56609652068843			2016-07-11 05:25:27	18.0562438813203			2016-07-11 18:42:18	4.08788480201456
2016-07-08 20:10:36	9.42430289641946			2016-07-11 05:25:27	3.43892694640551			2016-07-11 18:42:18	2.70621336970319
2016-07-08 20:10:36	13.4016924962829			2016-07-11 05:25:27	6.35023305806787			2016-07-11 18:42:18	3.34438481441082
2016-07-08 20:10:49	10.0199042534507			2016-07-11 05:25:27	9.74558219703378			2016-07-11 18:42:18	3.1212542914143
2016-07-08 20:10:49	4.59719928539958			2016-07-11 05:25:27	10.7248762332179			2016-07-11 18:42:18	1.17825642919354
2016-07-08 20:10:49	39.9787757352372			2016-07-11 05:25:27	3.75049031910534			2016-07-11 18:42:18	2.60790100284398
2016-07-08 20:11:02	1094.27073262937			2016-07-11 05:25:27	2.32238941101316			2016-07-11 18:42:18	4.83314948655079
2016-07-08 20:11:02	245.068095956243			2016-07-11 05:25:27	969.911364556093			2016-07-11 18:42:18	6.40970783777327
2016-07-08 20:11:02	12.4077951218307			2016-07-11 05:25:27	7.91882387097422			2016-07-11 18:42:18	3.80808819692228
2016-07-08 20:11:16	205.517721820592			2016-07-11 05:25:27	18.6509577548601			2016-07-11 18:42:18	6.06407424277711
2016-07-08 20:11:16	570.394032016521			2016-07-11 05:25:27	32.6347012631245			2016-07-11 18:42:18	3.49051538764141
2016-07-08 20:11:16	4.97918169152817			2016-07-11 05:25:27	3.58921870316288			2016-07-11 18:42:31	1.25021832360815
2016-07-08 20:11:16	1.33972309902967			2016-07-11 05:25:27	4.34895647884541			2016-07-11 18:42:31	2.81298294912599
2016-07-08 20:11:16	3.13023643168496			2016-07-11 05:25:27	5.09117263958593			2016-07-11 18:42:31	3.58701950922383
2016-07-08 20:11:16	1.03375823692866			2016-07-11 05:25:27	3.98107048178775			2016-07-11 18:42:31	7.24140273305293
2016-07-08 20:11:16	1.69255241966978			2016-07-11 05:25:27	7.89732853279289			2016-07-11 18:42:31	3.79269426716451
2016-07-08 20:11:16	62.2632552327308			2016-07-11 05:25:27	17.9414923506885			2016-07-11 18:42:31	2.33357260339422
2016-07-08 20:11:16	13.1943082647927			2016-07-11 05:25:41	22.593183646037			2016-07-11 18:42:31	2.04578083107032
2016-07-08 20:11:16	126.322619095674			2016-07-11 05:25:41	3.18002676423719			2016-07-11 18:42:31	2.17947287695114
2016-07-08 20:11:29	219.312832351255			2016-07-11 05:25:41	14.3373941580009			2016-07-11 18:42:31	4.11843005280674
2016-07-08 20:11:29	39.3785491881745			2016-07-11 05:25:41	23.2005753378601			2016-07-11 18:42:31	5.97569828104556
2016-07-08 20:11:29	477.971645570086			2016-07-11 05:25:41	4.29057032821322			2016-07-11 18:42:31	3.32274475034857
2016-07-08 20:11:29	426.881683322424			2016-07-11 05:25:41	29.3539515203361			2016-07-11 18:42:31	4.12661027151464
2016-07-08 20:11:29	458.140570321584			2016-07-11 05:25:41	10.720624866103			2016-07-11 18:42:31	1.35455601344501
2016-07-08 20:11:29	1.43690926962871			2016-07-11 05:25:41	7.96786170917753			2016-07-11 18:42:31	1.37589399514256
2016-07-08 20:11:42	378.087851724545			2016-07-11 05:25:41	11.4096634619432			2016-07-11 18:42:31	2.4192193099268
2016-07-08 20:11:42	9.60755954981249			2016-07-11 05:25:41	14.6715031673261			2016-07-11 18:42:31	4.06480598600815
2016-07-08 20:11:42	60.9556415289884			2016-07-11 05:25:41	6.01611068020307			2016-07-11 18:42:31	3.81774982155087
2016-07-08 20:11:42	48.5392277148205			2016-07-11 05:25:41	3.94839938943117			2016-07-11 18:42:31	4.05683813784733
2016-07-08 20:11:42	142.246233048623			2016-07-11 05:25:54	4.20479130317763			2016-07-11 18:42:45	3.45868860011105
2016-07-08 20:11:42	7.86883635888924			2016-07-11 05:25:54	1.01604210330253			2016-07-11 18:42:45	6.63672438163855
2016-07-08 20:11:42	2.86518475373665			2016-07-11 05:25:54	11.0694556363319			2016-07-11 18:42:45	3.91461796871332
2016-07-08 20:11:56	336.920540828326			2016-07-11 05:25:54	29.5169952441605			2016-07-11 18:42:45	4.04236987563402
2016-07-08 20:11:56	13.2623336826579			2016-07-11 05:25:54	1.0510198933774			2016-07-11 18:42:45	4.69465118796322
2016-07-08 20:11:56	3.63047065539589			2016-07-11 05:25:54	1.32338282475265			2016-07-11 18:42:45	5.31028535953488
2016-07-08 20:11:56	24.5003824095103			2016-07-11 05:25:54	4.29226713477345			2016-07-11 18:42:45	7.26958678713506
2016-07-08 20:11:56	10.4929326836616			2016-07-11 05:25:54	24.2101240891353			2016-07-11 18:42:45	3.35005450646751
2016-07-08 20:12:09	1.48226943223113			2016-07-11 05:25:54	1.4128493017787			2016-07-11 18:42:45	6.47670115885723
2016-07-08 20:12:09	1.50368499204637			2016-07-11 05:25:54	2.36509498951202			2016-07-11 18:42:58	3.06436521797137
2016-07-08 20:12:09	7.11482959494194			2016-07-11 05:25:54	1.00555896102151			2016-07-11 18:42:58	4.30087999231465
2016-07-08 20:12:09	7.75918753159673			2016-07-11 05:25:54	11.2873745648931			2016-07-11 18:42:58	1.0694700704361
2016-07-08 20:12:09	55.9478571110297			2016-07-11 05:25:54	49.9903943472224			2016-07-11 18:42:58	3.75097951803083
2016-07-08 20:12:09	18.6348917761635			2016-07-11 05:25:54	20.0624384568471			2016-07-11 18:42:58	3.73869157003343
2016-07-08 20:12:09	7.03998115046567			2016-07-11 05:25:54	1.71382063780718			2016-07-11 18:42:58	3.39466229328043
2016-07-08 20:12:09	2.47821049743735			2016-07-11 05:25:54	2369.42889566669			2016-07-11 18:42:58	2.68831921472653
2016-07-08 20:12:09	2.34615999811234			2016-07-11 05:25:54	21.8283847224424			2016-07-11 18:42:58	4.03058289632302
2016-07-08 20:12:09	4.48447230323453			2016-07-11 05:25:54	18.6776303296783			2016-07-11 18:43:12	9.6842383324469
2016-07-08 20:12:09	1.9213751469599			2016-07-11 05:26:08	25.8126843283878			2016-07-11 18:43:12	7.43377288047106
2016-07-08 20:12:22	3.66628625123184			2016-07-11 05:26:08	6.92189989321876			2016-07-11 18:43:12	7.88850325418923
2016-07-08 20:12:22	6.27113293891624			2016-07-11 05:26:08	19.8157786319853			2016-07-11 18:43:12	3.41760281069721
2016-07-08 20:12:22	69.8641183317556			2016-07-11 05:26:08	18.7828608573289			2016-07-11 18:43:12	1.91734278542444
2016-07-08 20:12:36	13.5498370244283			2016-07-11 05:26:08	1.46598018741643			2016-07-11 18:43:12	1.66076175455722
2016-07-08 20:12:36	6.74467881635732			2016-07-11 05:26:08	1.82756731193767			2016-07-11 18:43:12	3.83763348240141
2016-07-08 20:12:36	0.311354461660856			2016-07-11 05:26:08	12.9711030417016			2016-07-11 18:43:12	1604.5929639799
2016-07-08 20:12:36	0.531815594533562			2016-07-11 05:26:08	9.59058015937284			2016-07-11 18:43:12	3.94230335639949
2016-07-08 20:12:36	13.6233880970243			2016-07-11 05:26:08	20.3511326828578			2016-07-11 18:43:12	3.28531572329482
2016-07-08 20:12:36	12.1647005713511			2016-07-11 05:26:08	41.1991769253729			2016-07-11 18:43:12	5.20974410404052
2016-07-08 20:12:36	15.7054463706013			2016-07-11 05:26:08	3.20155566051501			2016-07-11 18:43:12	3.8170997655392
2016-07-08 20:12:36	18.6539289334331			2016-07-11 05:26:08	5.50814999479453			2016-07-11 18:43:12	2.89048274579803
2016-07-08 20:12:36	1176.65248930232			2016-07-11 05:26:08	43.9669841322709			2016-07-11 18:43:12	3.43912528579957
2016-07-08 20:12:36	5.20875810150442			2016-07-11 05:26:08	4.35574940842645			2016-07-11 18:43:12	6.32029674947978
2016-07-08 20:12:49	17.2547562378829			2016-07-11 05:26:08	6.67783934732767			2016-07-11 18:43:12	6.8649743988179
2016-07-08 20:12:49	1.50417538421177			2016-07-11 05:26:08	10.6388635499457			2016-07-11 18:43:12	3.19445193286056
2016-07-08 20:12:49	91.8658002247921			2016-07-11 05:26:08	4.93041361178562			2016-07-11 18:43:25	2.73081501537541
2016-07-08 20:12:49	183.655002564128			2016-07-11 05:26:08	3.77350627002758			2016-07-11 18:43:25	1.31803426602153
2016-07-08 20:12:49	5.23402357042452			2016-07-11 05:26:22	35.0410406015144			2016-07-11 18:43:25	4.06387764914458
2016-07-08 20:12:49	4.7657968679213			2016-07-11 05:26:22	29.8140777987021			2016-07-11 18:43:25	1.21329148271047
2016-07-08 20:12:49	212.262134951667			2016-07-11 05:26:22	28.3505336954249			2016-07-11 18:43:25	3.00510997300368
2016-07-08 20:12:49	6.55975682572681			2016-07-11 05:26:22	4.44770113208073			2016-07-11 18:43:25	3.65123530482627
2016-07-08 20:12:49	6.36749742921834			2016-07-11 05:26:22	25.4979854295454			2016-07-11 18:43:25	2.74022210923847
2016-07-08 20:13:02	11.7009852055142			2016-07-11 05:26:22	26.1701236247261			2016-07-11 18:43:25	2.65696323370597
2016-07-08 20:13:02	0.6546240629899			2016-07-11 05:26:22	4.5160598010821			2016-07-11 18:43:25	3.59278349017377
2016-07-08 20:13:02	98.9242463610719			2016-07-11 05:26:22	2.1691483077251			2016-07-11 18:43:25	2.88607873640211
2016-07-08 20:13:16	5.47787202178857			2016-07-11 05:26:22	1.70477196342771			2016-07-11 18:43:25	1.84093009977714
2016-07-08 20:13:16	23.657606598375			2016-07-11 05:26:22	10.237247410376			2016-07-11 18:43:25	1.37253541270302
2016-07-08 20:13:16	173.33571049906			2016-07-11 05:26:22	10.3016979097037			2016-07-11 18:43:25	4.64074028580716
2016-07-08 20:13:16	12.9108561245049			2016-07-11 05:26:22	5.84263346959222			2016-07-11 18:43:25	2.63006821902596
2016-07-08 20:13:16	4.1426647334328			2016-07-11 05:26:22	2.57581645767558			2016-07-11 18:43:25	3.2221064295987
2016-07-08 20:13:29	1.04624536284669			2016-07-11 05:26:22	19.7050355431065			2016-07-11 18:43:25	3.66780914058131
2016-07-08 20:13:29	0.77732949721922			2016-07-11 05:26:22	14.1987044479832			2016-07-11 18:43:25	2.72902727153561
2016-07-08 20:13:29	611.14844442961			2016-07-11 05:26:22	16.6623562453475			2016-07-11 18:43:25	5.83253790482198
2016-07-08 20:13:29	5.44509447192475			2016-07-11 05:26:22	9.8846474392164			2016-07-11 18:43:25	3.58838077827231
2016-07-08 20:13:29	2.09830739255249			2016-07-11 05:26:22	55.0259902680626			2016-07-11 18:43:25	1.71102333039257
2016-07-08 20:13:29	2.80056624263292			2016-07-11 05:26:22	20.2785196685434			2016-07-11 18:43:25	2.62179875281861
2016-07-08 20:13:29	1.6752981874739			2016-07-11 05:26:22	7.57191464055336			2016-07-11 18:43:25	1.33133054112987
2016-07-08 20:13:29	131.135844889583			2016-07-11 05:26:35	23.28677644505			2016-07-11 18:43:25	3.35270168625142
2016-07-08 20:13:29	10.8712815341021			2016-07-11 05:26:35	1.24994783640632			2016-07-11 18:43:25	0.751874018554176
2016-07-08 20:13:29	4.51905398416774			2016-07-11 05:26:35	31.0162562184229			2016-07-11 18:43:25	1.19414418699001
2016-07-08 20:13:42	4.08205513980974			2016-07-11 05:26:35	24.441303377618			2016-07-11 18:43:25	1.6361612247934
2016-07-08 20:13:42	1102.21520451457			2016-07-11 05:26:35	0.60488034335596			2016-07-11 18:43:25	4.69503291846177
2016-07-08 20:13:42	9.02442698521465			2016-07-11 05:26:35	2.89895364791024			2016-07-11 18:43:25	4.52616856687913
2016-07-08 20:13:42	13.9687755016566			2016-07-11 05:26:35	8.22696326023846			2016-07-11 18:43:25	2.16623573672372
2016-07-08 20:13:42	2.23576417771582			2016-07-11 05:26:35	7.21456106623534			2016-07-11 18:43:25	1.27020852669471
2016-07-08 20:13:42	0.500277223585795			2016-07-11 05:26:35	18.9909327965455			2016-07-11 18:43:25	1.17576019100882
2016-07-08 20:13:42	1.26130244233185			2016-07-11 05:26:35	8.68525632280564			2016-07-11 18:43:25	0.750722435823475
2016-07-08 20:13:42	3.69692122259671			2016-07-11 05:26:35	12.5223186963367			2016-07-11 18:43:25	2.12553438301934
2016-07-08 20:13:42	0.287610009817382			2016-07-11 05:26:35	10.0854503466837			2016-07-11 18:43:39	4.51861778662819
2016-07-08 20:13:56	17.9757916533626			2016-07-11 05:26:35	29.6477656510835			2016-07-11 18:43:39	7.91437291739929
2016-07-08 20:13:56	7.94386040193054			2016-07-11 05:26:35	18.7813052188066			2016-07-11 18:43:39	8.29531203899493
2016-07-08 20:13:56	110.840796323736			2016-07-11 05:26:35	11.7058329967687			2016-07-11 18:43:39	2.00399862274124
2016-07-08 20:13:56	0.808579279317222			2016-07-11 05:26:35	3.10229044160353			2016-07-11 18:43:39	7.50509325114283
2016-07-08 20:13:56	107.582718528729			2016-07-11 05:26:35	36.2310367784158			2016-07-11 18:43:39	4.47088336750408
[truncated: 22,359 more rows]
